# Supplementary material for: Drug classes affecting intracranial aneurysm risk: Genetic correlation and Mendelian randomization
Source: Eur Stroke J. 2024 Feb 15;9(3):687–95. doi: 10.1177/23969873241234134 (PMC11418413; doi:10.1177/23969873241234134)
Supplement: sj-xlsx-3-eso-10.1177_23969873241234134 – Supplemental material for Drug classes affecting intracranial aneurysm risk: Genetic correlation and Mendelian randomization [file sj-xlsx-3-eso-10.1177_23969873241234134.xlsx]

## Sheet: ST1 GWAS datasets
Supplementary Table 1. Genome-wide association summary statistics datasets used in the study. IA: intracranial aneurysm. ASAH: aneurysmal subarachnoid hemorrhage. MR: Mendelian randomization. N: effective sample size if available. Ln:natural logarithm. OR: odds ratio. mm Hg: bloop pressure measurement in millimeter mercury.
PMID/link	First author	Year	Trait	Purpose	Effective N or N cases	N controls	Unit
31015401	Wu	2019	Antiglaucoma preparations and miotics (S01E)	Main analysis genetic correlation and MR	5215	95653	ln(OR)
31015401	Wu	2019	Antihistamines for systemic use (R06A)	Main analysis genetic correlation and MR	13984	137652	ln(OR)
31015401	Wu	2019	Glucocorticoids (R03BA)	Main analysis genetic correlation and MR	17352	188348	ln(OR)
31015401	Wu	2019	Adrenergics, inhalants (R03A)	Main analysis genetic correlation and MR	28880	147565	ln(OR)
31015401	Wu	2019	Antidepressant drugs (N06A)	Main analysis genetic correlation and MR	33757	270405	ln(OR)
31015401	Wu	2019	Migraine medication (N02C)	Main analysis genetic correlation and MR	5521	114323	ln(OR)
31015401	Wu	2019	Anilides (N02BE)	Main analysis genetic correlation and MR	83218	96592	ln(OR)
31015401	Wu	2019	Salicylic acid and derivatives (N02BA)	Main analysis genetic correlation and MR	61583	50427	ln(OR)
31015401	Wu	2019	Opioid drugs (N02A)	Main analysis genetic correlation and MR	22982	55826	ln(OR)
31015401	Wu	2019	Drugs affecting bone structure and mineralization (M05B)	Main analysis genetic correlation and MR	7870	207798	ln(OR)
31015401	Wu	2019	Anti-inflammatory and antirheumatic products, non-steroids (M01A)	Main analysis genetic correlation and MR	74150	90370	ln(OR)
31015401	Wu	2019	Immunosuppressant drugs (L04)	Main analysis genetic correlation and MR	3954	268648	ln(OR)
31015401	Wu	2019	Thyroid preparations (H03A)	Main analysis genetic correlation and MR	24832	280750	ln(OR)
31015401	Wu	2019	HMG CoA reductase inhibitors (C10AA)	Main analysis genetic correlation and MR	73475	216910	ln(OR)
31015401	Wu	2019	Agents acting on the renin-angiotensin system (C09)	Main analysis genetic correlation and MR	62752	174778	ln(OR)
31015401	Wu	2019	Calcium channel blockers (C08)	Main analysis genetic correlation and MR	31904	172474	ln(OR)
31015401	Wu	2019	Beta blocking agents (C07)	Main analysis genetic correlation and MR	31700	192324	ln(OR)
31015401	Wu	2019	Diuretic drugs (C03)	Main analysis genetic correlation and MR	34453	194633	ln(OR)
31015401	Wu	2019	Antihypertensive drugs (C02)	Main analysis genetic correlation and MR	6431	145949	ln(OR)
31015401	Wu	2019	Vasodilators used in cardiac diseases (C01D)	Main analysis genetic correlation and MR	5546	237113	ln(OR)
31015401	Wu	2019	Antithrombotic agents (B01A)	Main analysis genetic correlation and MR	67653	85986	ln(OR)
31015401	Wu	2019	Drugs used in diabetes (A10)	Main analysis genetic correlation and MR	15272	290641	ln(OR)
31015401	Wu	2019	Drugs for peptic ulcer and gastro-oesophageal reflux disease (A02B)	Main analysis genetic correlation and MR	53137	79230	ln(OR)
33199917	Bakker	2020	Any IA	Drug indication MR if UKB was not included in the indication GWAS	7495	71934	ln(OR)
33199917	Bakker	2020	ASAH	Drug indication MR if UKB was not included in the indication GWAS	5140	71934	ln(OR)
33199917	Bakker	2020	Unruptured IA	Drug indication MR if UKB was not included in the indication GWAS	2070	71934	ln(OR)
33199917	Bakker	2020	Any IA (excluding UK Biobank)	Main analysis genetic correlation and MR	6252	59544	ln(OR)
33199917	Bakker	2020	ASAH (excluding UK Biobank)	Main analysis genetic correlation and MR	4196	59544	ln(OR)
33199917	Bakker	2020	Unruptured IA (excluding UK Biobank)	Main analysis genetic correlation and MR	1771	59544	ln(OR)
http://www.nealelab.is/uk-biobank	Neale lab	2018	Systolic blood pressure	Conditioning	340159	NA	inverse rank normalized standard deviation
http://www.nealelab.is/uk-biobank	Neale lab	2018	Diastolic blood pressure	Conditioning	340162	NA	inverse rank normalized standard deviation
31194737	Johnston	2019	Chronic multisite pain	Drug indication MR	387649	NA	ln(OR)
33608531	Wu	2021	Peptic ulcer disease	Drug indication MR	16666	439661	ln(OR)
33608531	Wu	2021	Gastro-oesophageal reflux disease	Drug indication MR	54854	401473	ln(OR)
31423876	Singh	2019	Response to beta-blockers	Drug response MR	2806	NA	mm Hg
27622933	Li	2016	Response to citalopram and escitalopram	Drug response MR	2963	2005	ln(OR)
33106475	Li	2020	Response to selective serotonin reuptake inhibitors	Drug response MR	13130	6610	ln(OR)
33106475	Li	2020	Non-treatment-resistant depression	Drug response MR	31068	5714	ln(OR)

## Sheet: ST2 drug response products
Supplementary Table 2. Product including drugs in classes including in drug response Mendelian randomization. Top row indicates the drug response trait, while the second row indicates the drugs or drug class of interest.
Trait:	BP response to beta blockers			SSRI response			Citalopram & escalitopram response			Treatment-resistant depression
Medication type	All beta blockers			All SSRIs in UKB			Citalopram and escalitopram			any anti-depressant
	Phenotype code	Product	Generic drug name	Phenotype code	Product	Generic drug name	Phenotype code	Product	Generic drug name	Phenotype code	Product	Generic drug name
	1140879866	timolol	Timolol	1140879540	fluoxetine	Fluoxetine	1140921600	citalopram	Citalopram	1140879616	amitriptyline	Amitriptyline
	1140866756	tenormin 25 tablet	Atenolol	1140867876	prozac 20mg capsule	Fluoxetine	1141151946	cipramil 10mg tablet	Citalopram	1141176858	zyban 150mg m/r tablet	Bupropion
	1140860328	tenoretic tablet	Chlorthalidone |Atenolol	1141174756	oxactin 20mg capsule	Fluoxetine	1141180212	escitalopram	Escitalopram	1141176854	bupropion	Bupropion
	1140860324	tenoret 50 tablet	Chlorthalidone |Atenolol	1140921600	citalopram	Citalopram	1141190158	cipralex 5mg tablet	Escitalopram	1140921600	citalopram	Citalopram
	1140860358	tenif capsule	Atenolol |Nifedipine	1141151946	cipramil 10mg tablet	Citalopram				1141151946	cipramil 10mg tablet	Citalopram
	1140860332	sotalol hydrochloride+hydrochlorothiazide 80mg/12.5mg tablet	Sotalol |Hydrochlorothiazide	1140867888	paroxetine	Paroxetine				1140879620	clomipramine	Clomipramine
	1140879854	sotalol	Sotalol	1140882236	seroxat 20mg tablet	Paroxetine				1140867690	anafranil 10mg capsule	Clomipramine
	1140860418	propranolol hydrochloride+bendrofluazide 80mg/2.5mg capsule	Bendroflumethiazide |Propranolol	1140867878	sertraline	Sertraline				1140909806	dosulepin	Dosulepin
	1140879842	propranolol	Propranolol	1140867884	lustral 50mg tablet	Sertraline				1140879628	dothiepin	Dosulepin
	1140910614	prindolol	Pindolol	1140879544	fluvoxamine	Fluvoxamine				1140867624	prothiaden 25mg capsule	Dosulepin
	1140860292	pindolol	Pindolol	1141180212	escitalopram	Escitalopram				1140867640	doxepin	Doxepin
	1140879830	oxprenolol	Oxprenolol	1141190158	cipralex 5mg tablet	Escitalopram				1141200564	duloxetine	Duloxetine
	1141164276	nebivolol	Nebivolol							1141201834	cymbalta 30mg gastro-resistant capsule	Duloxetine
	1141164280	nebilet 5mg tablet	Nebivolol							1141200570	yentreve 20mg gastro-resistant capsule	Duloxetine
	1140860192	nadolol	Nadolol							1141180212	escitalopram	Escitalopram
	1140860308	metoprolol tartrate+chlorthalidone 100mg/12.5mg tablet	Metoprolol |Chlorthalidone							1141190158	cipralex 5mg tablet	Escitalopram
	1140879818	metoprolol	Metoprolol							1140879540	fluoxetine	Fluoxetine
	1140879824	labetalol	Labetalol							1140867876	prozac 20mg capsule	Fluoxetine
	1140860398	kalten capsule	Atenolol |Amiloride |Hydrochlorothiazide							1141174756	oxactin 20mg capsule	Fluoxetine
	1140866804	inderal 10mg tablet	Propranolol							1140879544	fluvoxamine	Fluvoxamine
	1140866800	half-inderal la 80mg m/r capsule	Propranolol							1140879630	imipramine	Imipramine
	1140866802	half beta-prograne 80mg m/r capsule	Propranolol							1140867726	lofepramine	Lofepramine
	1140923336	co-tenidone	Chlorthalidone |Atenolol							1141152732	mirtazapine	Mirtazapine
	1140879762	celiprolol	Celiprolol							1141152736	zispin 30mg tablet	Mirtazapine
	1140860498	celectol 200mg tablet	Celiprolol							1140867920	moclobemide	Moclobemide
	1140909368	carvedilol	Carvedilol							1140867818	nortriptyline	Nortriptyline
	1140879822	carteolol	Carteolol							1140867820	allegron 10mg tablet	Nortriptyline
	1141171152	cardicor 1.25mg tablet	Bisoprolol							1140867888	paroxetine	Paroxetine
	1140864950	bisoprolol fumarate+hydrochlorothiazide 10mg/6.25mg tablet	Bisoprolol |Hydrochlorothiazide							1140882236	seroxat 20mg tablet	Paroxetine
	1140879760	bisoprolol	Bisoprolol							1140867850	phenelzine	Phenelzine
	1140879758	betaxolol	Betaxolol							1141151978	reboxetine	Reboxetine
	1140860304	beta-cardone 40mg tablet	Sotalol							1140867878	sertraline	Sertraline
	1140860356	beta-adalat capsule	Atenolol |Nifedipine							1140867884	lustral 50mg tablet	Sertraline
	1140851556	bedranol 10mg tablet	Propranolol							1201	st john's wort/hypericum [ctsu]	St. John'S Wort
	1141180778	atenolol+chlortalidone	Chlorthalidone |Atenolol							1140867914	tranylcypromine	Tranylcypromine
	1141194810	atenolol+bendroflumethiazide	Atenolol |Bendroflumethiazide							1140879634	trazodone	Trazodone
	1141146126	atenolol+bendrofluazide	Atenolol |Bendroflumethiazide							1140867756	trimipramine	Trimipramine
	1140866738	atenolol	Atenolol							1140867758	surmontil 10mg tablet	Trimipramine
	1140866724	acebutolol	Acebutolol							1140867960	tryptophan product	Tryptophan
										1140916282	venlafaxine	Venlafaxine
										1140916288	efexor 37.5mg tablet	Venlafaxine

## Sheet: ST3 rg main results
Supplementary Table 3. Genetic correlation analysis between intracranial aneurysm subtypes and drug class usage. IA: intracranial aneurysm. UKB: United Kingdom biobank. h2: SNP-based heritability. rg: genetic correlation estimate. Statistical significance: yes=P<0.05/20, nominal=p<0.05.
Trait1	Trait2	h2 trait1	h2 trait1 standard error	h2 trait2	h2 trait2 standard error	rg	rg standard error	rg P-value	Statistical significance	Trait2 full name
anyIA_noUKB	A02B	0.3974	0.0601	0.092	0.0079	0.2961	0.0719	3.8563e-05	Yes	Drugs for peptic ulcer and gastro-oesophageal reflux disease (A02B)
anyIA_noUKB	A10	0.3971	0.0601	0.0455	0.0048	0.0605	0.0717	0.3984	No	Drugs used in diabetes (A10)
anyIA_noUKB	B01A	0.3973	0.0601	0.0528	0.0069	0.286	0.0773	0.0002	Yes	Antithrombotic agents (B01A)
anyIA_noUKB	C01D	0.3972	0.0601	0.0197	0.0037	0.3508	0.097	0.0003	Yes	Vasodilators used in cardiac diseases (C01D)
anyIA_noUKB	C02	0.3973	0.0601	0.0173	0.0052	0.5682	0.1371	3.4048e-05	Yes	Antihypertensive drugs (C02)
anyIA_noUKB	C03	0.3972	0.0601	0.0879	0.0066	0.3328	0.0551	1.5664e-09	Yes	Diuretic drugs (C03)
anyIA_noUKB	C07	0.3972	0.0601	0.0613	0.0061	0.4413	0.0716	7.2421e-10	Yes	Beta blocking agents (C07)
anyIA_noUKB	C08	0.3972	0.0601	0.105	0.0078	0.3402	0.0591	8.3968e-09	Yes	Calcium channel blockers (C08)
anyIA_noUKB	C09	0.397	0.0601	0.1259	0.0078	0.3186	0.0564	1.64e-08	Yes	Agents acting on the renin-angiotensin system (C09)
anyIA_noUKB	C10AA	0.3972	0.0601	0.0628	0.0185	0.165	0.0735	0.0247	Nominal	HMG CoA reductase inhibitors (C10AA)
anyIA_noUKB	H03A	0.3971	0.0601	0.0757	0.01	-0.0533	0.0532	0.3168	No	Thyroid preparations (H03A)
anyIA_noUKB	L04	0.3973	0.0602	0.004	0.0024	0.068	0.2009	0.735	No	Immunosuppressants drugs (L04)
anyIA_noUKB	M01A	0.3971	0.0601	0.0592	0.0053	0.1136	0.078	0.1452	No	Anti-inflammatory and antirheumatic products, non-steroids (M01A)
anyIA_noUKB	M05B	0.397	0.0601	0.02	0.004	-0.0968	0.0946	0.3066	No	Drugs affecting bone structure and mineralization (M05B)
anyIA_noUKB	N02A	0.3974	0.0601	0.1432	0.0104	0.2404	0.0672	0.0003	Yes	Opioid drugs list (N02A)
anyIA_noUKB	N02BA	0.397	0.0601	0.0602	0.008	0.3292	0.0835	8.0674e-05	Yes	Salicylic acid and derivatives (N02BA)
anyIA_noUKB	N02BE	0.3971	0.0601	0.0558	0.0052	0.2694	0.0703	0.0001	Yes	Anilides (N02BE)
anyIA_noUKB	N02C	0.3972	0.0602	0.0493	0.0088	0.1132	0.0948	0.2323	No	Migraine medication (N02C)
anyIA_noUKB	N06A	0.3971	0.0601	0.0261	0.0029	0.3439	0.0769	7.7275e-06	Yes	Antidepressant drugs (N06A)
anyIA_noUKB	R03A	0.3973	0.0601	0.0891	0.0129	0.1329	0.0641	0.0383	Nominal	Adrenergics, inhalants (R03A)
anyIA_noUKB	R03BA	0.3973	0.0601	0.0459	0.0059	0.0034	0.0801	0.9665	No	Glucocorticoids (R03BA)
anyIA_noUKB	R06A	0.3971	0.0601	0.0318	0.0057	0.1623	0.0913	0.0755	No	Antihistamines for systemic use (R06A)
anyIA_noUKB	S01E	0.3969	0.0602	0.0565	0.0093	0.0941	0.1067	0.378	No	Antiglaucoma preparations and miotics (S01E)
ASAH_noUKB	A02B	0.3146	0.051	0.0954	0.0061	0.2692	0.0656	4.0534e-05	Yes	Drugs for peptic ulcer and gastro-oesophageal reflux disease (A02B)
ASAH_noUKB	A10	0.3145	0.0509	0.0457	0.0037	0.0398	0.066	0.5464	No	Drugs used in diabetes (A10)
ASAH_noUKB	B01A	0.3145	0.0509	0.0555	0.005	0.2512	0.078	0.0013	Yes	Antithrombotic agents (B01A)
ASAH_noUKB	C01D	0.3144	0.0509	0.0159	0.0024	0.3098	0.098	0.0016	Yes	Vasodilators used in cardiac diseases (C01D)
ASAH_noUKB	C02	0.3147	0.0509	0.022	0.004	0.5392	0.1135	2.0336e-06	Yes	Antihypertensive drugs (C02)
ASAH_noUKB	C03	0.3146	0.0509	0.0921	0.0059	0.3465	0.0566	9.4203e-10	Yes	Diuretic drugs (C03)
ASAH_noUKB	C07	0.3146	0.0509	0.0634	0.0055	0.4034	0.0698	7.6248e-09	Yes	Beta blocking agents (C07)
ASAH_noUKB	C08	0.3146	0.0509	0.1057	0.0067	0.3383	0.056	1.5432e-09	Yes	Calcium channel blockers (C08)
ASAH_noUKB	C09	0.3144	0.0509	0.1291	0.0068	0.3125	0.0535	5.3579e-09	Yes	Agents acting on the renin-angiotensin system (C09)
ASAH_noUKB	C10AA	0.3146	0.0509	0.0637	0.0114	0.1664	0.0657	0.0113	Nominal	HMG CoA reductase inhibitors (C10AA)
ASAH_noUKB	H03A	0.3145	0.0509	0.0751	0.0103	-0.0686	0.052	0.1873	No	Thyroid preparations (H03A)
ASAH_noUKB	L04	0.3147	0.0509	0.0038	0.0022	0.0755	0.1861	0.6849	No	Immunosuppressants drugs (L04)
ASAH_noUKB	M01A	0.3145	0.0509	0.0619	0.0049	0.1709	0.0706	0.0155	Nominal	Anti-inflammatory and antirheumatic products, non-steroids (M01A)
ASAH_noUKB	M05B	0.3146	0.0509	0.0188	0.0034	-0.1805	0.0963	0.061	No	Drugs affecting bone structure and mineralization (M05B)
ASAH_noUKB	N02A	0.3147	0.051	0.1453	0.0099	0.2645	0.073	0.0003	Yes	Opioid drugs list (N02A)
ASAH_noUKB	N02BA	0.3144	0.0509	0.0626	0.0062	0.2609	0.0826	0.0016	Yes	Salicylic acid and derivatives (N02BA)
ASAH_noUKB	N02BE	0.3146	0.0509	0.0591	0.0047	0.278	0.0697	6.7073e-05	Yes	Anilides (N02BE)
ASAH_noUKB	N02C	0.3147	0.0508	0.0451	0.006	0.1096	0.0866	0.2059	No	Migraine medication (N02C)
ASAH_noUKB	N06A	0.3145	0.0509	0.026	0.0024	0.2219	0.0754	0.0032	Nominal	Antidepressant drugs (N06A)
ASAH_noUKB	R03A	0.3147	0.0509	0.0844	0.0094	0.1555	0.0666	0.0196	Nominal	Adrenergics, inhalants (R03A)
ASAH_noUKB	R03BA	0.3147	0.0509	0.038	0.0048	0.0448	0.08	0.5757	No	Glucocorticoids (R03BA)
ASAH_noUKB	R06A	0.3146	0.0509	0.0354	0.0042	0.1402	0.0936	0.1342	No	Antihistamines for systemic use (R06A)
ASAH_noUKB	S01E	0.3147	0.0509	0.0541	0.0076	0.0954	0.0905	0.292	No	Antiglaucoma preparations and miotics (S01E)
uIA_noUKB	A02B	0.2636	0.0797	0.0949	0.0062	0.2905	0.1078	0.007	Nominal	Drugs for peptic ulcer and gastro-oesophageal reflux disease (A02B)
uIA_noUKB	A10	0.2633	0.0795	0.046	0.0037	-0.0052	0.0918	0.9545	No	Drugs used in diabetes (A10)
uIA_noUKB	B01A	0.2632	0.0796	0.0558	0.0049	0.2446	0.1226	0.046	Nominal	Antithrombotic agents (B01A)
uIA_noUKB	C01D	0.2631	0.0796	0.0163	0.0025	0.3092	0.1482	0.037	Nominal	Vasodilators used in cardiac diseases (C01D)
uIA_noUKB	C02	0.2632	0.0796	0.0225	0.0037	0.4802	0.1933	0.013	Nominal	Antihypertensive drugs (C02)
uIA_noUKB	C03	0.2631	0.0795	0.0918	0.0055	0.2882	0.0864	0.0009	Yes	Diuretic drugs (C03)
uIA_noUKB	C07	0.2633	0.0796	0.0638	0.0054	0.3693	0.1066	0.0005	Yes	Beta blocking agents (C07)
uIA_noUKB	C08	0.263	0.0795	0.1063	0.0065	0.3365	0.0956	0.0004	Yes	Calcium channel blockers (C08)
uIA_noUKB	C09	0.2633	0.0795	0.1294	0.0069	0.3155	0.0882	0.0004	Yes	Agents acting on the renin-angiotensin system (C09)
uIA_noUKB	C10AA	0.2633	0.0795	0.0722	0.007	0.0733	0.0878	0.404	No	HMG CoA reductase inhibitors (C10AA)
uIA_noUKB	H03A	0.2633	0.0795	0.075	0.0099	-0.0163	0.0829	0.8441	No	Thyroid preparations (H03A)
uIA_noUKB	L04	0.2635	0.0796	0.0037	0.0023	0.177	0.2997	0.5548	No	Immunosuppressants drugs (L04)
uIA_noUKB	M01A	0.2638	0.0795	0.0619	0.0049	0.1705	0.1085	0.1162	No	Anti-inflammatory and antirheumatic products, non-steroids (M01A)
uIA_noUKB	M05B	0.2637	0.0796	0.0182	0.0034	0.2272	0.1479	0.1245	No	Drugs affecting bone structure and mineralization (M05B)
uIA_noUKB	N02A	0.2639	0.0796	0.1437	0.0105	0.2413	0.1031	0.0193	Nominal	Opioid drugs list (N02A)
uIA_noUKB	N02BA	0.2632	0.0796	0.0621	0.0065	0.3562	0.1391	0.0105	Nominal	Salicylic acid and derivatives (N02BA)
uIA_noUKB	N02BE	0.2636	0.0795	0.0588	0.0047	0.3695	0.1098	0.0008	Yes	Anilides (N02BE)
uIA_noUKB	N02C	0.2632	0.0797	0.0445	0.0062	0.0736	0.1353	0.5862	No	Migraine medication (N02C)
uIA_noUKB	N06A	0.2633	0.0795	0.0258	0.0025	0.5774	0.135	1.8916e-05	Yes	Antidepressant drugs (N06A)
uIA_noUKB	R03A	0.263	0.0796	0.0858	0.0097	-0.008	0.0984	0.9349	No	Adrenergics, inhalants (R03A)
uIA_noUKB	R03BA	0.2633	0.0796	0.0387	0.005	-0.2055	0.1419	0.1477	No	Glucocorticoids (R03BA)
uIA_noUKB	R06A	0.2638	0.0796	0.0351	0.0047	0.1189	0.1352	0.3794	No	Antihistamines for systemic use (R06A)
uIA_noUKB	S01E	0.2635	0.0796	0.0526	0.0074	-0.0306	0.1443	0.8319	No	Antiglaucoma preparations and miotics (S01E)

## Sheet: ST4 drug usage UKB
Supplementary Table 4. Drug usage statistics in the UK Biobank. The first five columns show information about drug products and the number of participants using it (extracted from https://biobank.ndph.ox.ac.uk/showcase/field.cgi?id=20003). The following columns show the usage number of drug classes (ATC-codes), and individual drugs based on their generic name. Drug products including multiple act…
					30971	20589	16705	5372	6448	78238	78238	572	572	45870	10933	10076	7187	3177	2567	2488	2086	1768	1435	79766	38357	22515	9726	3092	41568	21931	11543	4323
Product	Phenotype code	Medication ATC code	Generic drug name	N	N02A	N02A	N02A	N02A	N02A	N02BA	N02BA	N02BE	N02BE	N06A	N06A	N06A	N06A	N06A	N06A	N06A	N06A	N06A	N06A	A02B	A02B	A02B	A02B	A02B	C07	C07	C07	C07
paracetamol	2038460150	N02BE01	Acetaminophen	103195		Acetaminophen	Codeine	Dihydrocodeine	Tramadol		Acetylsalicylic		Acetaminophen		Amitriptyline	Citalopram	Fluoxetine	Sertraline	Venlafaxine	Paroxetine	Dosulepin	Mirtazapine	Escitalopram		Omeprazole	Lansoprazole	Ranitidine	Sodium bicarbonate		Atenolol	Bisoprolol	Propranolol
aspirin	1140868226	A01AD05 |B01AC06 |N02BA01	Acetylsalicylic Acid	74083	0	0	0	0	0	74083	74083	0	0	0	0	0	0	0	0	0	0	0	0	0	0	0	0	0	0	0	0	0
ibuprofen	1140871310	C01EB16 |G02CC01 |M01AE01 |M02AA13 |R02AX02	Ibuprofen	67975	0	0	0	0	0	0	0	0	0	0	0	0	0	0	0	0	0	0	0	0	0	0	0	0	0	0	0	0
simvastatin	1140861958	C10AA01	Simvastatin	65618	0	0	0	0	0	0	0	0	0	0	0	0	0	0	0	0	0	0	0	0	0	0	0	0	0	0	0	0
omeprazole	1140865634	A02BC01	Omeprazole	37953	0	0	0	0	0	0	0	0	0	0	0	0	0	0	0	0	0	0	0	37953	37953	0	0	0	0	0	0	0
glucosamine product	1141188442	M01AX05	Glucosamine	34257	0	0	0	0	0	0	0	0	0	0	0	0	0	0	0	0	0	0	0	0	0	0	0	0	0	0	0	0
bendroflumethiazide	1141194794	C03AA01	Bendroflumethiazide	30316	0	0	0	0	0	0	0	0	0	0	0	0	0	0	0	0	0	0	0	0	0	0	0	0	0	0	0	0
cod liver oil capsule	1140909674	A11CB	Cod Liver Oil	29996	0	0	0	0	0	0	0	0	0	0	0	0	0	0	0	0	0	0	0	0	0	0	0	0	0	0	0	0
ramipril	1140860806	C09AA05	Ramipril	28900	0	0	0	0	0	0	0	0	0	0	0	0	0	0	0	0	0	0	0	0	0	0	0	0	0	0	0	0
amlodipine	1140879802	C08CA01	Amlodipine	28537	0	0	0	0	0	0	0	0	0	0	0	0	0	0	0	0	0	0	0	0	0	0	0	0	0	0	0	0
atorvastatin	1141146234	C10AA05	Atorvastatin	25946	0	0	0	0	0	0	0	0	0	0	0	0	0	0	0	0	0	0	0	0	0	0	0	0	0	0	0	0
levothyroxine sodium	1141191044	H03AA01	Levothyroxine	25358	0	0	0	0	0	0	0	0	0	0	0	0	0	0	0	0	0	0	0	0	0	0	0	0	0	0	0	0
lansoprazole	1140864752	A02BC03	Lansoprazole	22155	0	0	0	0	0	0	0	0	0	0	0	0	0	0	0	0	0	0	0	22155	0	22155	0	0	0	0	0	0
atenolol	1140866738	C07AB03	Atenolol	20812	0	0	0	0	0	0	0	0	0	0	0	0	0	0	0	0	0	0	0	0	0	0	0	0	20812	20812	0	0
omega-3/fish oil supplement	1193	C10AX06	Fish Oil	19914	0	0	0	0	0	0	0	0	0	0	0	0	0	0	0	0	0	0	0	0	0	0	0	0	0	0	0	0
metformin	1140884600	A10BA02	Metformin	16860	0	0	0	0	0	0	0	0	0	0	0	0	0	0	0	0	0	0	0	0	0	0	0	0	0	0	0	0
multivitamins	1140852976	A11BA	Multivitamin	16550	0	0	0	0	0	0	0	0	0	0	0	0	0	0	0	0	0	0	0	0	0	0	0	0	0	0	0	0
lisinopril	1140860696	C09AA03	Lisinopril	16330	0	0	0	0	0	0	0	0	0	0	0	0	0	0	0	0	0	0	0	0	0	0	0	0	0	0	0	0
ventolin 100micrograms inhaler	1140861998	R03AC02 |R03CC02	Salbutamol	16072	0	0	0	0	0	0	0	0	0	0	0	0	0	0	0	0	0	0	0	0	0	0	0	0	0	0	0	0
co-codamol	1140923346	N02AJ06	Acetaminophen |Codeine	12607	12607	12607	12607	0	0	0	0	0	0	0	0	0	0	0	0	0	0	0	0	0	0	0	0	0	0	0	0	0
amitriptyline	1140879616	N06AA09	Amitriptyline	10933	0	0	0	0	0	0	0	0	0	10933	10933	0	0	0	0	0	0	0	0	0	0	0	0	0	0	0	0	0
diclofenac	1140884488	D11AX18 |M01AB05 |M02AA15 |S01BC03	Diclofenac	10757	0	0	0	0	0	0	0	0	0	0	0	0	0	0	0	0	0	0	0	0	0	0	0	0	0	0	0	0
bisoprolol	1140879760	C07AB07	Bisoprolol	10635	0	0	0	0	0	0	0	0	0	0	0	0	0	0	0	0	0	0	0	0	0	0	0	0	10635	0	10635	0
citalopram	1140921600	N06AB04	Citalopram	9901	0	0	0	0	0	0	0	0	0	9901	0	9901	0	0	0	0	0	0	0	0	0	0	0	0	0	0	0	0
ranitidine	1140879406	A02BA02	Ranitidine	9371	0	0	0	0	0	0	0	0	0	0	0	0	0	0	0	0	0	0	0	9371	0	0	9371	0	0	0	0	0
evening primrose oil	1140916682	D11AX02	Evening Primrose Oil	8105	0	0	0	0	0	0	0	0	0	0	0	0	0	0	0	0	0	0	0	0	0	0	0	0	0	0	0	0
perindopril	1140888560	C09AA04	Perindopril	8092	0	0	0	0	0	0	0	0	0	0	0	0	0	0	0	0	0	0	0	0	0	0	0	0	0	0	0	0
multivitamin+mineral preparations	1140876592	A11AA	Mineral |Multivitamin	7404	0	0	0	0	0	0	0	0	0	0	0	0	0	0	0	0	0	0	0	0	0	0	0	0	0	0	0	0
allopurinol	1140875408	M04AA01	Allopurinol	7034	0	0	0	0	0	0	0	0	0	0	0	0	0	0	0	0	0	0	0	0	0	0	0	0	0	0	0	0
candesartan cilexetil	1141156836	C09CA06	Candesartan	6996	0	0	0	0	0	0	0	0	0	0	0	0	0	0	0	0	0	0	0	0	0	0	0	0	0	0	0	0
doxazosin	1140879778	C02CA04	Doxazosin	6866	0	0	0	0	0	0	0	0	0	0	0	0	0	0	0	0	0	0	0	0	0	0	0	0	0	0	0	0
salbutamol	1140881856	R03AC02 |R03CC02	Salbutamol	6820	0	0	0	0	0	0	0	0	0	0	0	0	0	0	0	0	0	0	0	0	0	0	0	0	0	0	0	0
losartan	1140916356	C09CA01	Losartan	6729	0	0	0	0	0	0	0	0	0	0	0	0	0	0	0	0	0	0	0	0	0	0	0	0	0	0	0	0
thyroxine product	1140884516	H03AA01	Levothyroxine	6698	0	0	0	0	0	0	0	0	0	0	0	0	0	0	0	0	0	0	0	0	0	0	0	0	0	0	0	0
alendronate sodium	1140922174	M05BA04	Alendronic Acid	6687	0	0	0	0	0	0	0	0	0	0	0	0	0	0	0	0	0	0	0	0	0	0	0	0	0	0	0	0
cetirizine	1140883504	R06AE07	Cetirizine	6609	0	0	0	0	0	0	0	0	0	0	0	0	0	0	0	0	0	0	0	0	0	0	0	0	0	0	0	0
tamsulosin	1140926934	G04CA02	Tamsulosin	6581	0	0	0	0	0	0	0	0	0	0	0	0	0	0	0	0	0	0	0	0	0	0	0	0	0	0	0	0
chondroitin product	1187	M01AX25	Chondroitin Sulfate	6512	0	0	0	0	0	0	0	0	0	0	0	0	0	0	0	0	0	0	0	0	0	0	0	0	0	0	0	0
fluoxetine	1140879540	N06AB03	Fluoxetine	6461	0	0	0	0	0	0	0	0	0	6461	0	0	6461	0	0	0	0	0	0	0	0	0	0	0	0	0	0	0
seretide 50 evohaler	1141176832	R03AK06	Salmeterol |Fluticasone Propionate	6328	0	0	0	0	0	0	0	0	0	0	0	0	0	0	0	0	0	0	0	0	0	0	0	0	0	0	0	0
tramadol	1140864992	N02AX02	Tramadol	6008	6008	0	0	0	6008	0	0	0	0	0	0	0	0	0	0	0	0	0	0	0	0	0	0	0	0	0	0	0
insulin product	1140883066	A10A	Insulin	5879	0	0	0	0	0	0	0	0	0	0	0	0	0	0	0	0	0	0	0	0	0	0	0	0	0	0	0	0
warfarin	1140888266	B01AA03	Warfarin	5784	0	0	0	0	0	0	0	0	0	0	0	0	0	0	0	0	0	0	0	0	0	0	0	0	0	0	0	0
calcichew d3 tablet	1140871050	A12AX	Cholecalciferol |Calcium Carbonate	5727	0	0	0	0	0	0	0	0	0	0	0	0	0	0	0	0	0	0	0	0	0	0	0	0	0	0	0	0
gliclazide	1140874744	A10BB09	Gliclazide	5352	0	0	0	0	0	0	0	0	0	0	0	0	0	0	0	0	0	0	0	0	0	0	0	0	0	0	0	0
felodipine	1140888646	C08CA02	Felodipine	4916	0	0	0	0	0	0	0	0	0	0	0	0	0	0	0	0	0	0	0	0	0	0	0	0	0	0	0	0
beclometasone	1140909786	A07EA07 |D07AC15 |R01AD01 |R03BA01	Beclomethasone Dipropionate	4875	0	0	0	0	0	0	0	0	0	0	0	0	0	0	0	0	0	0	0	0	0	0	0	0	0	0	0	0
folic acid product	1140870422	B03BB01	Folic Acid	4824	0	0	0	0	0	0	0	0	0	0	0	0	0	0	0	0	0	0	0	0	0	0	0	0	0	0	0	0
clopidogrel	1141168318	B01AC04	Clopidogrel	4560	0	0	0	0	0	0	0	0	0	0	0	0	0	0	0	0	0	0	0	0	0	0	0	0	0	0	0	0
naproxen	1140871462	G02CC02 |M01AE02 |M02AA12	Naproxen	4342	0	0	0	0	0	0	0	0	0	0	0	0	0	0	0	0	0	0	0	0	0	0	0	0	0	0	0	0
irbesartan	1141152998	C09CA04	Irbesartan	4286	0	0	0	0	0	0	0	0	0	0	0	0	0	0	0	0	0	0	0	0	0	0	0	0	0	0	0	0
adcal-d3 1.5g/10micrograms chewable tablet	1141164828	A12AX	Cholecalciferol |Calcium Carbonate	4241	0	0	0	0	0	0	0	0	0	0	0	0	0	0	0	0	0	0	0	0	0	0	0	0	0	0	0	0
loratadine	1140862772	R06AX13	Loratadine	4210	0	0	0	0	0	0	0	0	0	0	0	0	0	0	0	0	0	0	0	0	0	0	0	0	0	0	0	0
furosemide	1140909708	C03CA01	Furosemide	4176	0	0	0	0	0	0	0	0	0	0	0	0	0	0	0	0	0	0	0	0	0	0	0	0	0	0	0	0
enalapril	1140888552	C09AA02	Enalapril	4173	0	0	0	0	0	0	0	0	0	0	0	0	0	0	0	0	0	0	0	0	0	0	0	0	0	0	0	0
lipitor 10mg tablet	1141146138	C10AA05	Atorvastatin	4065	0	0	0	0	0	0	0	0	0	0	0	0	0	0	0	0	0	0	0	0	0	0	0	0	0	0	0	0
vitamin b compound tablet	1140871024	A11EA	Vitamin B	3951	0	0	0	0	0	0	0	0	0	0	0	0	0	0	0	0	0	0	0	0	0	0	0	0	0	0	0	0
propranolol	1140879842	C07AA05	Propranolol	3866	0	0	0	0	0	0	0	0	0	0	0	0	0	0	0	0	0	0	0	0	0	0	0	0	3866	0	0	3866
rosuvastatin	1141192410	C10AA07	Rosuvastatin	3830	0	0	0	0	0	0	0	0	0	0	0	0	0	0	0	0	0	0	0	0	0	0	0	0	0	0	0	0
aspirin 75mg tablet	1140861806	A01AD05 |B01AC06 |N02BA01	Acetylsalicylic Acid	3697	0	0	0	0	0	3697	3697	0	0	0	0	0	0	0	0	0	0	0	0	0	0	0	0	0	0	0	0	0
quinine	1140874420	P01BC01	Quinine	3683	0	0	0	0	0	0	0	0	0	0	0	0	0	0	0	0	0	0	0	0	0	0	0	0	0	0	0	0
beconase 50micrograms nasal spray	1140876136	R01AD01	Beclomethasone Dipropionate	3670	0	0	0	0	0	0	0	0	0	0	0	0	0	0	0	0	0	0	0	0	0	0	0	0	0	0	0	0
zinc product	1140888538	A12CB	Zinc	3556	0	0	0	0	0	0	0	0	0	0	0	0	0	0	0	0	0	0	0	0	0	0	0	0	0	0	0	0
salbutamol 100micrograms spacehaler	1140926606	R03AC02	Salbutamol	3526	0	0	0	0	0	0	0	0	0	0	0	0	0	0	0	0	0	0	0	0	0	0	0	0	0	0	0	0
symbicort 100/6 turbohaler	1141174520	R03AK07	Formoterol |Budesonide	3494	0	0	0	0	0	0	0	0	0	0	0	0	0	0	0	0	0	0	0	0	0	0	0	0	0	0	0	0
prednisolone	1140874930	A07EA01 |C05AA04 |D07AA03 |D07XA02 |H02AB06 |R01AD02 |S01BA04 |S01CB02 |S02BA03 |S03BA02	Prednisolone	3380	0	0	0	0	0	0	0	0	0	0	0	0	0	0	0	0	0	0	0	0	0	0	0	0	0	0	0	0
ezetimibe	1141192736	C10AX09	Ezetimibe	3354	0	0	0	0	0	0	0	0	0	0	0	0	0	0	0	0	0	0	0	0	0	0	0	0	0	0	0	0
co-dydramol	1140923350	N02AJ01	Acetaminophen |Dihydrocodeine	3349	3349	3349	0	3349	0	0	0	0	0	0	0	0	0	0	0	0	0	0	0	0	0	0	0	0	0	0	0	0
bendrofluazide	1140866122	C03AA01	Bendroflumethiazide	3329	0	0	0	0	0	0	0	0	0	0	0	0	0	0	0	0	0	0	0	0	0	0	0	0	0	0	0	0
becotide 50 inhaler	1140862382	R03BA01	Beclomethasone Dipropionate	3306	0	0	0	0	0	0	0	0	0	0	0	0	0	0	0	0	0	0	0	0	0	0	0	0	0	0	0	0
pravastatin	1140888648	C10AA03	Pravastatin	3304	0	0	0	0	0	0	0	0	0	0	0	0	0	0	0	0	0	0	0	0	0	0	0	0	0	0	0	0
calcium salts	1140870788	A12AA20	Calcium	3250	0	0	0	0	0	0	0	0	0	0	0	0	0	0	0	0	0	0	0	0	0	0	0	0	0	0	0	0
methotrexate	1140869848	L01BA01 |L04AX03	Methotrexate	3191	0	0	0	0	0	0	0	0	0	0	0	0	0	0	0	0	0	0	0	0	0	0	0	0	0	0	0	0
sertraline	1140867878	N06AB06	Sertraline	3105	0	0	0	0	0	0	0	0	0	3105	0	0	0	3105	0	0	0	0	0	0	0	0	0	0	0	0	0	0
gaviscon liquid	1140865354	A02BX13	Sodium Bicarbonate |Calcium Carbonate |Alginic Acid	3067	0	0	0	0	0	0	0	0	0	0	0	0	0	0	0	0	0	0	0	3067	0	0	0	3067	0	0	0	0
ferrous sulphate	1140870390	B03AA07	Iron	3013	0	0	0	0	0	0	0	0	0	0	0	0	0	0	0	0	0	0	0	0	0	0	0	0	0	0	0	0
codeine	1140884444	R05DA04	Codeine	2940	0	0	0	0	0	0	0	0	0	0	0	0	0	0	0	0	0	0	0	0	0	0	0	0	0	0	0	0
gabapentin	1140872228	N03AX12	Gabapentin	2902	0	0	0	0	0	0	0	0	0	0	0	0	0	0	0	0	0	0	0	0	0	0	0	0	0	0	0	0
ginkgo forte tablet	1140911734	N06DX02	Ginkgo Biloba	2898	0	0	0	0	0	0	0	0	0	0	0	0	0	0	0	0	0	0	0	0	0	0	0	0	0	0	0	0
vitamin d product	1140870954	A11CC	Vitamin D	2874	0	0	0	0	0	0	0	0	0	0	0	0	0	0	0	0	0	0	0	0	0	0	0	0	0	0	0	0
mebeverine	1140879428	A03AA04	Mebeverine	2781	0	0	0	0	0	0	0	0	0	0	0	0	0	0	0	0	0	0	0	0	0	0	0	0	0	0	0	0
finasteride	1140868550	D11AX10 |G04CB01	Finasteride	2720	0	0	0	0	0	0	0	0	0	0	0	0	0	0	0	0	0	0	0	0	0	0	0	0	0	0	0	0
nasonex 0.05% aqueous nasal spray	1141150944	R01AD09	Mometasone	2671	0	0	0	0	0	0	0	0	0	0	0	0	0	0	0	0	0	0	0	0	0	0	0	0	0	0	0	0
fluticasone	1140888098	D07AC17 |R01AD08 |R03BA05	Fluticasone Propionate	2627	0	0	0	0	0	0	0	0	0	0	0	0	0	0	0	0	0	0	0	0	0	0	0	0	0	0	0	0
valsartan	1141145660	C09CA03	Valsartan	2612	0	0	0	0	0	0	0	0	0	0	0	0	0	0	0	0	0	0	0	0	0	0	0	0	0	0	0	0
calcium+vitamin d 500units tablet	1140852948	A12AX	Cholecalciferol |Calcium Carbonate	2555	0	0	0	0	0	0	0	0	0	0	0	0	0	0	0	0	0	0	0	0	0	0	0	0	0	0	0	0
indapamide	1140866078	C03BA11	Indapamide	2326	0	0	0	0	0	0	0	0	0	0	0	0	0	0	0	0	0	0	0	0	0	0	0	0	0	0	0	0
venlafaxine	1140916282	N06AX16	Venlafaxine	2318	0	0	0	0	0	0	0	0	0	2318	0	0	0	0	2318	0	0	0	0	0	0	0	0	0	0	0	0	0
flixonase 50micrograms aqueous nasal spray	1140876076	R01AD08	Fluticasone Propionate	2180	0	0	0	0	0	0	0	0	0	0	0	0	0	0	0	0	0	0	0	0	0	0	0	0	0	0	0	0
beclomethasone	1140884654	A07EA07 |D07AC15 |R01AD01 |R03BA01	Beclomethasone Dipropionate	2169	0	0	0	0	0	0	0	0	0	0	0	0	0	0	0	0	0	0	0	0	0	0	0	0	0	0	0	0
premarin 625micrograms tablet	1140868408	G03CA57	Conjugated Estrogens	2168	0	0	0	0	0	0	0	0	0	0	0	0	0	0	0	0	0	0	0	0	0	0	0	0	0	0	0	0
qvar 50 inhaler	1141167594	R03BA01	Beclomethasone Dipropionate	2132	0	0	0	0	0	0	0	0	0	0	0	0	0	0	0	0	0	0	0	0	0	0	0	0	0	0	0	0
adcal 600mg chewable tablet	1141171948	A12AA04	Calcium Carbonate	2073	0	0	0	0	0	0	0	0	0	0	0	0	0	0	0	0	0	0	0	0	0	0	0	0	0	0	0	0
fexofenadine	1141146428	R06AX26	Fexofenadine	2039	0	0	0	0	0	0	0	0	0	0	0	0	0	0	0	0	0	0	0	0	0	0	0	0	0	0	0	0
esomeprazole	1141177526	A02BC05	Esomeprazole	1984	0	0	0	0	0	0	0	0	0	0	0	0	0	0	0	0	0	0	0	1984	0	0	0	0	0	0	0	0
vitamin e product	1140871112	A11HA	Vitamin E	1932	0	0	0	0	0	0	0	0	0	0	0	0	0	0	0	0	0	0	0	0	0	0	0	0	0	0	0	0
zopiclone	1140863144	N05CF01	Zopiclone	1914	0	0	0	0	0	0	0	0	0	0	0	0	0	0	0	0	0	0	0	0	0	0	0	0	0	0	0	0
co-enzyme q10/ubiquinone/bio-quinone/coenzyme q10	1189	C01EB09	Ubidecarenone	1886	0	0	0	0	0	0	0	0	0	0	0	0	0	0	0	0	0	0	0	0	0	0	0	0	0	0	0	0
vagifem 25mcg pessary	1140868472	G03CA03	Estradiol	1866	0	0	0	0	0	0	0	0	0	0	0	0	0	0	0	0	0	0	0	0	0	0	0	0	0	0	0	0
betnovate cream	1140882694	D07AC01	Betamethasone	1852	0	0	0	0	0	0	0	0	0	0	0	0	0	0	0	0	0	0	0	0	0	0	0	0	0	0	0	0
tamoxifen	1140870164	L02BA01	Tamoxifen	1838	0	0	0	0	0	0	0	0	0	0	0	0	0	0	0	0	0	0	0	0	0	0	0	0	0	0	0	0
vitamin b12 preparation	1140870570	B03BA	Cyanocobalamin	1824	0	0	0	0	0	0	0	0	0	0	0	0	0	0	0	0	0	0	0	0	0	0	0	0	0	0	0	0
dosulepin	1140909806	N06AA16	Dosulepin	1816	0	0	0	0	0	0	0	0	0	1816	0	0	0	0	0	0	1816	0	0	0	0	0	0	0	0	0	0	0
isosorbide mononitrate	1140860954	C01DA14	Isosorbide Mononitrate	1815	0	0	0	0	0	0	0	0	0	0	0	0	0	0	0	0	0	0	0	0	0	0	0	0	0	0	0	0
dihydrocodeine	1140884464	N02AA08	Dihydrocodeine	1811	1811	0	0	1811	0	0	0	0	0	0	0	0	0	0	0	0	0	0	0	0	0	0	0	0	0	0	0	0
loperamide	1140879464	A07DA03	Loperamide	1810	0	0	0	0	0	0	0	0	0	0	0	0	0	0	0	0	0	0	0	0	0	0	0	0	0	0	0	0
paroxetine	1140867888	N06AB05	Paroxetine	1796	0	0	0	0	0	0	0	0	0	1796	0	0	0	0	0	1796	0	0	0	0	0	0	0	0	0	0	0	0
glyceryl trinitrate	1140860834	C01DA02 |C05AE01	Nitroglycerin	1768	0	0	0	0	0	0	0	0	0	0	0	0	0	0	0	0	0	0	0	0	0	0	0	0	0	0	0	0
lercanidipine	1141153026	C08CA13	Lercanidipine	1757	0	0	0	0	0	0	0	0	0	0	0	0	0	0	0	0	0	0	0	0	0	0	0	0	0	0	0	0
iron product	1140888386	B03A	Iron	1755	0	0	0	0	0	0	0	0	0	0	0	0	0	0	0	0	0	0	0	0	0	0	0	0	0	0	0	0
nicorandil	1140910766	C01DX16	Nicorandil	1753	0	0	0	0	0	0	0	0	0	0	0	0	0	0	0	0	0	0	0	0	0	0	0	0	0	0	0	0
movicol oral powder	1140925800	A06AD65	Potassium Chloride |Sodium Bicarbonate |Sodium Chloride |Polyethylene Glycol	1733	0	0	0	0	0	0	0	0	0	0	0	0	0	0	0	0	0	0	0	0	0	0	0	0	0	0	0	0
betahistine	1140888688	N07CA01	Betahistine	1706	0	0	0	0	0	0	0	0	0	0	0	0	0	0	0	0	0	0	0	0	0	0	0	0	0	0	0	0
mirtazapine	1141152732	N06AX11	Mirtazapine	1705	0	0	0	0	0	0	0	0	0	1705	0	0	0	0	0	0	0	1705	0	0	0	0	0	0	0	0	0	0
salamol 100micrograms inhaler	1140862086	R03AC02	Salbutamol	1692	0	0	0	0	0	0	0	0	0	0	0	0	0	0	0	0	0	0	0	0	0	0	0	0	0	0	0	0
sumatriptan	1140884412	N02CC01	Sumatriptan	1615	0	0	0	0	0	0	0	0	0	0	0	0	0	0	0	0	0	0	0	0	0	0	0	0	0	0	0	0
selenium product	1140883748	A12CE	Selenium	1605	0	0	0	0	0	0	0	0	0	0	0	0	0	0	0	0	0	0	0	0	0	0	0	0	0	0	0	0
oxytetracycline	1140873548	D06AA03 |G01AA07 |J01AA06 |S01AA04	Oxytetracycline	1530	0	0	0	0	0	0	0	0	0	0	0	0	0	0	0	0	0	0	0	0	0	0	0	0	0	0	0	0
xalatan 0.005% eye drops	1141146198	S01EE01	Latanoprost	1508	0	0	0	0	0	0	0	0	0	0	0	0	0	0	0	0	0	0	0	0	0	0	0	0	0	0	0	0
vitamin c product	1195	A11GA |S01XA15 |G01AD03	Vitamin C	1502	0	0	0	0	0	0	0	0	0	0	0	0	0	0	0	0	0	0	0	0	0	0	0	0	0	0	0	0
vitamin c product	1140909726	A11GA	Vitamin C	1502	0	0	0	0	0	0	0	0	0	0	0	0	0	0	0	0	0	0	0	0	0	0	0	0	0	0	0	0
meloxicam	1140926732	M01AC06	Meloxicam	1497	0	0	0	0	0	0	0	0	0	0	0	0	0	0	0	0	0	0	0	0	0	0	0	0	0	0	0	0
diazepam	1140863152	N05BA01	Diazepam	1476	0	0	0	0	0	0	0	0	0	0	0	0	0	0	0	0	0	0	0	0	0	0	0	0	0	0	0	0
thyroxine sodium	1140874852	H03AA01	Levothyroxine	1472	0	0	0	0	0	0	0	0	0	0	0	0	0	0	0	0	0	0	0	0	0	0	0	0	0	0	0	0
latanoprost	1141146188	S01EE01	Latanoprost	1472	0	0	0	0	0	0	0	0	0	0	0	0	0	0	0	0	0	0	0	0	0	0	0	0	0	0	0	0
lactulose product	1140865800	A06AD11	Lactulose	1468	0	0	0	0	0	0	0	0	0	0	0	0	0	0	0	0	0	0	0	0	0	0	0	0	0	0	0	0
beclazone 50 inhaler	1140862476	R03BA01	Beclomethasone Dipropionate	1447	0	0	0	0	0	0	0	0	0	0	0	0	0	0	0	0	0	0	0	0	0	0	0	0	0	0	0	0
pregabalin	1141200004	N03AX16	Pregabalin	1433	0	0	0	0	0	0	0	0	0	0	0	0	0	0	0	0	0	0	0	0	0	0	0	0	0	0	0	0
digoxin	2038459814	C01AA05	Digoxin	1406	0	0	0	0	0	0	0	0	0	0	0	0	0	0	0	0	0	0	0	0	0	0	0	0	0	0	0	0
serevent 25mcg inhaler	1140862148	R03AC12	Salmeterol	1385	0	0	0	0	0	0	0	0	0	0	0	0	0	0	0	0	0	0	0	0	0	0	0	0	0	0	0	0
calcichew 1.25g chewable tablet	1140870856	A12AA04	Calcium Carbonate	1356	0	0	0	0	0	0	0	0	0	0	0	0	0	0	0	0	0	0	0	0	0	0	0	0	0	0	0	0
tiotropium	1141182628	R03BB04	Tiotropium	1355	0	0	0	0	0	0	0	0	0	0	0	0	0	0	0	0	0	0	0	0	0	0	0	0	0	0	0	0
alfuzosin	1140879774	G04CA01	Alfuzosin	1350	0	0	0	0	0	0	0	0	0	0	0	0	0	0	0	0	0	0	0	0	0	0	0	0	0	0	0	0
nifedipine	1140861088	C08CA05	Nifedipine	1340	0	0	0	0	0	0	0	0	0	0	0	0	0	0	0	0	0	0	0	0	0	0	0	0	0	0	0	0
salmeterol	1140862144	R03AC12	Salmeterol	1339	0	0	0	0	0	0	0	0	0	0	0	0	0	0	0	0	0	0	0	0	0	0	0	0	0	0	0	0
oxybutynin	1140883568	G04BD04	Oxybutynin	1322	0	0	0	0	0	0	0	0	0	0	0	0	0	0	0	0	0	0	0	0	0	0	0	0	0	0	0	0
viscotears liquid eye gel	1140865010	S01XA20	Carbomer 980	1310	0	0	0	0	0	0	0	0	0	0	0	0	0	0	0	0	0	0	0	0	0	0	0	0	0	0	0	0
cerazette 75micrograms tablet	1141182800	G03AC09	Desogestrel	1306	0	0	0	0	0	0	0	0	0	0	0	0	0	0	0	0	0	0	0	0	0	0	0	0	0	0	0	0
gtn 400micrograms spray	1140851812	C05AE01	Nitroglycerin	1273	0	0	0	0	0	0	0	0	0	0	0	0	0	0	0	0	0	0	0	0	0	0	0	0	0	0	0	0
adalat 5mg capsule	1140861090	C08CA05	Nifedipine	1264	0	0	0	0	0	0	0	0	0	0	0	0	0	0	0	0	0	0	0	0	0	0	0	0	0	0	0	0
montelukast product	1141157126	R03DC03	Montelukast	1248	0	0	0	0	0	0	0	0	0	0	0	0	0	0	0	0	0	0	0	0	0	0	0	0	0	0	0	0
mometasone	1140888172	D07AC13 |D07XC03 |R01AD09 |R03BA07	Mometasone	1234	0	0	0	0	0	0	0	0	0	0	0	0	0	0	0	0	0	0	0	0	0	0	0	0	0	0	0	0
bricanyl 250mcg inhaler	1140862168	R03AC03	Terbutaline	1232	0	0	0	0	0	0	0	0	0	0	0	0	0	0	0	0	0	0	0	0	0	0	0	0	0	0	0	0
pioglitazone	1141171646	A10BG03	Pioglitazone	1215	0	0	0	0	0	0	0	0	0	0	0	0	0	0	0	0	0	0	0	0	0	0	0	0	0	0	0	0
sildenafil	1141168936	G04BE03	Sildenafil	1202	0	0	0	0	0	0	0	0	0	0	0	0	0	0	0	0	0	0	0	0	0	0	0	0	0	0	0	0
minerals - magnesium	1141145812	A12CC	Magnesium	1194	0	0	0	0	0	0	0	0	0	0	0	0	0	0	0	0	0	0	0	0	0	0	0	0	0	0	0	0
estradiol product	1141181700	G03CA	Estradiol	1192	0	0	0	0	0	0	0	0	0	0	0	0	0	0	0	0	0	0	0	0	0	0	0	0	0	0	0	0
budesonide	1140862572	A07EA06 |D07AC09 |R01AD05 |R03BA02	Budesonide	1178	0	0	0	0	0	0	0	0	0	0	0	0	0	0	0	0	0	0	0	0	0	0	0	0	0	0	0	0
azathioprine	1140869930	L04AX01	Azathioprine	1178	0	0	0	0	0	0	0	0	0	0	0	0	0	0	0	0	0	0	0	0	0	0	0	0	0	0	0	0
tegretol 100mg tablet	1140872072	N03AF01	Carbamazepine	1173	0	0	0	0	0	0	0	0	0	0	0	0	0	0	0	0	0	0	0	0	0	0	0	0	0	0	0	0
solifenacin	1141200322	G04BD08	Solifenacin	1154	0	0	0	0	0	0	0	0	0	0	0	0	0	0	0	0	0	0	0	0	0	0	0	0	0	0	0	0
diltiazem	1140879806	C05AE03 |C08DB01	Diltiazem	1150	0	0	0	0	0	0	0	0	0	0	0	0	0	0	0	0	0	0	0	0	0	0	0	0	0	0	0	0
evening primrose oil product	1197	D11AX02	Evening Primrose Oil	1133	0	0	0	0	0	0	0	0	0	0	0	0	0	0	0	0	0	0	0	0	0	0	0	0	0	0	0	0
rino clenil 50micrograms nasal spray	1141192916	R01AD01	Beclomethasone Dipropionate	1128	0	0	0	0	0	0	0	0	0	0	0	0	0	0	0	0	0	0	0	0	0	0	0	0	0	0	0	0
tolterodine l-tartrate	1141162764	G04BD07	Tolterodine	1119	0	0	0	0	0	0	0	0	0	0	0	0	0	0	0	0	0	0	0	0	0	0	0	0	0	0	0	0
fybogel orange s/f granules	1141180036	A06AC01	Plantago Seed	1119	0	0	0	0	0	0	0	0	0	0	0	0	0	0	0	0	0	0	0	0	0	0	0	0	0	0	0	0
spironolactone	1140866236	C03DA01	Spironolactone	1112	0	0	0	0	0	0	0	0	0	0	0	0	0	0	0	0	0	0	0	0	0	0	0	0	0	0	0	0
risedronate sodium	1141175684	M05BA07	Risedronate	1111	0	0	0	0	0	0	0	0	0	0	0	0	0	0	0	0	0	0	0	0	0	0	0	0	0	0	0	0
domperidone	1140879430	A03FA03	Domperidone	1106	0	0	0	0	0	0	0	0	0	0	0	0	0	0	0	0	0	0	0	0	0	0	0	0	0	0	0	0
terbinafine	1140927328	D01AE15 |D01BA02	Terbinafine	1102	0	0	0	0	0	0	0	0	0	0	0	0	0	0	0	0	0	0	0	0	0	0	0	0	0	0	0	0
pantoprazole	1140929012	A02BC02	Pantoprazole	1099	0	0	0	0	0	0	0	0	0	0	0	0	0	0	0	0	0	0	0	1099	0	0	0	0	0	0	0	0
kliovance 1mg/0.5mg tablet	1141168326	G03FA01	Norethisterone |Estradiol	1093	0	0	0	0	0	0	0	0	0	0	0	0	0	0	0	0	0	0	0	0	0	0	0	0	0	0	0	0
senna	1140865716	A06AB06	Senna Glycoside	1089	0	0	0	0	0	0	0	0	0	0	0	0	0	0	0	0	0	0	0	0	0	0	0	0	0	0	0	0
tildiem 60mg m/r tablet	1140861128	C08DB01	Diltiazem	1085	0	0	0	0	0	0	0	0	0	0	0	0	0	0	0	0	0	0	0	0	0	0	0	0	0	0	0	0
temazepam	1140863202	N05CD07	Temazepam	1067	0	0	0	0	0	0	0	0	0	0	0	0	0	0	0	0	0	0	0	0	0	0	0	0	0	0	0	0
elleste duet conti tablet	1141156644	G03FA01	Norethisterone |Estradiol	1063	0	0	0	0	0	0	0	0	0	0	0	0	0	0	0	0	0	0	0	0	0	0	0	0	0	0	0	0
sulfasalazine	1140909702	A07EC01	Sulfasalazine	1045	0	0	0	0	0	0	0	0	0	0	0	0	0	0	0	0	0	0	0	0	0	0	0	0	0	0	0	0
metoprolol	1140879818	C07AB02	Metoprolol	1039	0	0	0	0	0	0	0	0	0	0	0	0	0	0	0	0	0	0	0	0	0	0	0	0	1039	0	0	0
hydrocortisone	1140874896	A01AC03 |A07EA02 |C05AA01 |D07AA02 |D07XA01 |H02AB09 |S01BA02 |S01CB03 |S02BA01	Hydrocortisone	1016	0	0	0	0	0	0	0	0	0	0	0	0	0	0	0	0	0	0	0	0	0	0	0	0	0	0	0	0
ezetrol 10mg tablet	1141192740	C10AX09	Ezetimibe	1010	0	0	0	0	0	0	0	0	0	0	0	0	0	0	0	0	0	0	0	0	0	0	0	0	0	0	0	0
hypromellose	1140875990	S01KA02	Hypromellose	1007	0	0	0	0	0	0	0	0	0	0	0	0	0	0	0	0	0	0	0	0	0	0	0	0	0	0	0	0
premique 0.625mg/5mg tablet	1140922804	G03FA12	Conjugated Estrogens |Medroxyprogesterone Acetate	988	0	0	0	0	0	0	0	0	0	0	0	0	0	0	0	0	0	0	0	0	0	0	0	0	0	0	0	0
flecainide	1140888570	C01BC04	Flecainide	984	0	0	0	0	0	0	0	0	0	0	0	0	0	0	0	0	0	0	0	0	0	0	0	0	0	0	0	0
verapamil	1140888510	C08DA01	Verapamil	983	0	0	0	0	0	0	0	0	0	0	0	0	0	0	0	0	0	0	0	0	0	0	0	0	0	0	0	0
escitalopram	1141180212	N06AB10	Escitalopram	979	0	0	0	0	0	0	0	0	0	979	0	0	0	0	0	0	0	0	979	0	0	0	0	0	0	0	0	0
dipyridamole	1140861778	B01AC07	Dipyridamole	973	0	0	0	0	0	0	0	0	0	0	0	0	0	0	0	0	0	0	0	0	0	0	0	0	0	0	0	0
calcium carbonate+cholecalciferol 1.25g/200iu tablet	1141146606	A12AX	Cholecalciferol |Calcium Carbonate	971	0	0	0	0	0	0	0	0	0	0	0	0	0	0	0	0	0	0	0	0	0	0	0	0	0	0	0	0
hydroxychloroquine	1140884308	P01BA02	Hydroxychloroquine	961	0	0	0	0	0	0	0	0	0	0	0	0	0	0	0	0	0	0	0	0	0	0	0	0	0	0	0	0
rabeprazole sodium	1141168584	A02BC04	Rabeprazole	955	0	0	0	0	0	0	0	0	0	0	0	0	0	0	0	0	0	0	0	955	0	0	0	0	0	0	0	0
frusemide	1140866116	C03CA01	Furosemide	953	0	0	0	0	0	0	0	0	0	0	0	0	0	0	0	0	0	0	0	0	0	0	0	0	0	0	0	0
salmeterol+fluticasone propionate	1141164086	R03AK06	Salmeterol |Fluticasone Propionate	953	0	0	0	0	0	0	0	0	0	0	0	0	0	0	0	0	0	0	0	0	0	0	0	0	0	0	0	0
tibolone	1140868482	G03CX01	Tibolone	945	0	0	0	0	0	0	0	0	0	0	0	0	0	0	0	0	0	0	0	0	0	0	0	0	0	0	0	0
elleste-solo 1mg tablet	1140923852	G03CA03	Estradiol	919	0	0	0	0	0	0	0	0	0	0	0	0	0	0	0	0	0	0	0	0	0	0	0	0	0	0	0	0
arimidex 1mg tablet	1140923022	L02BG03	Anastrozole	909	0	0	0	0	0	0	0	0	0	0	0	0	0	0	0	0	0	0	0	0	0	0	0	0	0	0	0	0
st john's wort/hypericum [ctsu]	1201	N06AX25	St. John'S Wort	899	0	0	0	0	0	0	0	0	0	899	0	0	0	0	0	0	0	0	0	0	0	0	0	0	0	0	0	0
nexium 20mg tablet	1141177532	A02BC05	Esomeprazole	899	0	0	0	0	0	0	0	0	0	0	0	0	0	0	0	0	0	0	0	899	0	0	0	0	0	0	0	0
gtn - glyceryl trinitrate	1140923670	C01DA02	Nitroglycerin	896	0	0	0	0	0	0	0	0	0	0	0	0	0	0	0	0	0	0	0	0	0	0	0	0	0	0	0	0
flixotide 25micrograms inhaler	1140864286	R03BA05	Fluticasone Propionate	894	0	0	0	0	0	0	0	0	0	0	0	0	0	0	0	0	0	0	0	0	0	0	0	0	0	0	0	0
betamethasone	1140874790	A07EA04 |C05AA05 |D07AC01 |D07XC01 |H02AB01 |R01AD06 |R03BA04 |S01BA06 |S01CB04 |S02BA07 |S03BA03	Betamethasone	891	0	0	0	0	0	0	0	0	0	0	0	0	0	0	0	0	0	0	0	0	0	0	0	0	0	0	0	0
epilim 100mg crushable tablet	1140872200	N03AG01	Valproic Acid	888	0	0	0	0	0	0	0	0	0	0	0	0	0	0	0	0	0	0	0	0	0	0	0	0	0	0	0	0
diprobase cream	1140878226	D02AX	No Active Ingredients	886	0	0	0	0	0	0	0	0	0	0	0	0	0	0	0	0	0	0	0	0	0	0	0	0	0	0	0	0
femoston 1/10 tablet	1140922562	G03FB08	Dydrogesterone |Estradiol	870	0	0	0	0	0	0	0	0	0	0	0	0	0	0	0	0	0	0	0	0	0	0	0	0	0	0	0	0
imigran 50mg tablet	1140911658	N02CC01	Sumatriptan	868	0	0	0	0	0	0	0	0	0	0	0	0	0	0	0	0	0	0	0	0	0	0	0	0	0	0	0	0
evorel 25 patch	1140916790	G03CA03	Estradiol	866	0	0	0	0	0	0	0	0	0	0	0	0	0	0	0	0	0	0	0	0	0	0	0	0	0	0	0	0
telmisartan	1141166006	C09CA07	Telmisartan	863	0	0	0	0	0	0	0	0	0	0	0	0	0	0	0	0	0	0	0	0	0	0	0	0	0	0	0	0
mirena 52mg intrauterine system	1140921814	G02BA03	Levonorgestrel	855	0	0	0	0	0	0	0	0	0	0	0	0	0	0	0	0	0	0	0	0	0	0	0	0	0	0	0	0
flax oil tablet	1140911730	A06AC05	Linseed Oil	846	0	0	0	0	0	0	0	0	0	0	0	0	0	0	0	0	0	0	0	0	0	0	0	0	0	0	0	0
salbutamol product	1141157486	R03AC02 |R03CC02	Salbutamol	844	0	0	0	0	0	0	0	0	0	0	0	0	0	0	0	0	0	0	0	0	0	0	0	0	0	0	0	0
carbamazepine	2038459704	N03AF01	Carbamazepine	837	0	0	0	0	0	0	0	0	0	0	0	0	0	0	0	0	0	0	0	0	0	0	0	0	0	0	0	0
pulmicort ls 50micrograms inhaler	1140862574	R03BA02	Budesonide	826	0	0	0	0	0	0	0	0	0	0	0	0	0	0	0	0	0	0	0	0	0	0	0	0	0	0	0	0
dermovate cream	1140882782	D07AD01	Clobetasol Propionate	826	0	0	0	0	0	0	0	0	0	0	0	0	0	0	0	0	0	0	0	0	0	0	0	0	0	0	0	0
sotalol	1140879854	C07AA07	Sotalol	824	0	0	0	0	0	0	0	0	0	0	0	0	0	0	0	0	0	0	0	0	0	0	0	0	824	0	0	0
lacri-lube eye ointment	1140881472	S01XA20	No Active Ingredients	814	0	0	0	0	0	0	0	0	0	0	0	0	0	0	0	0	0	0	0	0	0	0	0	0	0	0	0	0
piriton 4mg tablet	1140862628	R06AB04	Chlorphenamine	808	0	0	0	0	0	0	0	0	0	0	0	0	0	0	0	0	0	0	0	0	0	0	0	0	0	0	0	0
pizotifen	1140883664	N02CX01	Pizotifen	806	0	0	0	0	0	0	0	0	0	0	0	0	0	0	0	0	0	0	0	0	0	0	0	0	0	0	0	0
mesalazine	1140865578	A07EC02	Mesalazine	803	0	0	0	0	0	0	0	0	0	0	0	0	0	0	0	0	0	0	0	0	0	0	0	0	0	0	0	0
fenofibrate	1140861954	C10AB05	Fenofibrate	802	0	0	0	0	0	0	0	0	0	0	0	0	0	0	0	0	0	0	0	0	0	0	0	0	0	0	0	0
terbutaline	1140879792	R03AC03 |R03CC03	Terbutaline	799	0	0	0	0	0	0	0	0	0	0	0	0	0	0	0	0	0	0	0	0	0	0	0	0	0	0	0	0
asacol 400mg e/c tablet	1140865580	A07EC02	Mesalazine	798	0	0	0	0	0	0	0	0	0	0	0	0	0	0	0	0	0	0	0	0	0	0	0	0	0	0	0	0
detrusitol 1mg tablet	1141162824	G04BD07	Tolterodine	798	0	0	0	0	0	0	0	0	0	0	0	0	0	0	0	0	0	0	0	0	0	0	0	0	0	0	0	0
fybogel mebeverine sachet	1140865350	A06AC51	Mebeverine |Plantago Seed	794	0	0	0	0	0	0	0	0	0	0	0	0	0	0	0	0	0	0	0	0	0	0	0	0	0	0	0	0
spiriva 18micrograms inhalation capsule	1141182632	R03BB04	Tiotropium	787	0	0	0	0	0	0	0	0	0	0	0	0	0	0	0	0	0	0	0	0	0	0	0	0	0	0	0	0
estraderm mx 25 patch	1140926592	G03CA03	Estradiol	786	0	0	0	0	0	0	0	0	0	0	0	0	0	0	0	0	0	0	0	0	0	0	0	0	0	0	0	0
prempak 0.625 tablet	1140857636	G03FA10	Conjugated Estrogens |Norgestrel	779	0	0	0	0	0	0	0	0	0	0	0	0	0	0	0	0	0	0	0	0	0	0	0	0	0	0	0	0
tadalafil	1141187810	G04BE08	Tadalafil	779	0	0	0	0	0	0	0	0	0	0	0	0	0	0	0	0	0	0	0	0	0	0	0	0	0	0	0	0
starflower oil	1140911680	D11AX02	Gamolenic Acid	772	0	0	0	0	0	0	0	0	0	0	0	0	0	0	0	0	0	0	0	0	0	0	0	0	0	0	0	0
co-tenidone	1140923336	C07CB03	Chlorthalidone |Atenolol	760	0	0	0	0	0	0	0	0	0	0	0	0	0	0	0	0	0	0	0	0	0	0	0	0	760	760	0	0
rosiglitazone	1141177600	A10BG02	Rosiglitazone	759	0	0	0	0	0	0	0	0	0	0	0	0	0	0	0	0	0	0	0	0	0	0	0	0	0	0	0	0
prochlorperazine	1140868170	N05AB04	Prochlorperazine	757	0	0	0	0	0	0	0	0	0	0	0	0	0	0	0	0	0	0	0	0	0	0	0	0	0	0	0	0
thiamine preparation	1140888366	A11DA01	Thiamine	756	0	0	0	0	0	0	0	0	0	0	0	0	0	0	0	0	0	0	0	0	0	0	0	0	0	0	0	0
mirena 20mcg/24hrs intrauterine system	1140921822	G02BA03	Levonorgestrel	754	0	0	0	0	0	0	0	0	0	0	0	0	0	0	0	0	0	0	0	0	0	0	0	0	0	0	0	0
trazodone	1140879634	N06AX05	Trazodone	748	0	0	0	0	0	0	0	0	0	748	0	0	0	0	0	0	0	0	0	0	0	0	0	0	0	0	0	0
microgynon 30 tablet	1140869180	G03AA07	Levonorgestrel |Ethinyl Estradiol	746	0	0	0	0	0	0	0	0	0	0	0	0	0	0	0	0	0	0	0	0	0	0	0	0	0	0	0	0
arthrotec tablet	1140871266	M01AB55	Diclofenac |Misoprostol	736	0	0	0	0	0	0	0	0	0	0	0	0	0	0	0	0	0	0	0	0	0	0	0	0	0	0	0	0
micronor tablet	1140869276	G03AC01	Norethisterone	731	0	0	0	0	0	0	0	0	0	0	0	0	0	0	0	0	0	0	0	0	0	0	0	0	0	0	0	0
lamotrigine	1140872290	N03AX09	Lamotrigine	711	0	0	0	0	0	0	0	0	0	0	0	0	0	0	0	0	0	0	0	0	0	0	0	0	0	0	0	0
desloratadine	1141172924	R06AX27	Desloratadine	704	0	0	0	0	0	0	0	0	0	0	0	0	0	0	0	0	0	0	0	0	0	0	0	0	0	0	0	0
prozac 20mg capsule	1140867876	N06AB03	Fluoxetine	701	0	0	0	0	0	0	0	0	0	701	0	0	701	0	0	0	0	0	0	0	0	0	0	0	0	0	0	0
tranexamic acid	1140861832	B02AA02	Tranexamic Acid	698	0	0	0	0	0	0	0	0	0	0	0	0	0	0	0	0	0	0	0	0	0	0	0	0	0	0	0	0
simvador 10mg tablet	1141188146	C10AA01	Simvastatin	695	0	0	0	0	0	0	0	0	0	0	0	0	0	0	0	0	0	0	0	0	0	0	0	0	0	0	0	0
livial 2.5mg tablet	1140882946	G03CX01	Tibolone	694	0	0	0	0	0	0	0	0	0	0	0	0	0	0	0	0	0	0	0	0	0	0	0	0	0	0	0	0
seroxat 20mg tablet	1140882236	N06AB05	Paroxetine	692	0	0	0	0	0	0	0	0	0	692	0	0	0	0	0	692	0	0	0	0	0	0	0	0	0	0	0	0
omacor 1g capsule	1141181868	C10AX06	Omega-3-Acid Ethyl Esters	684	0	0	0	0	0	0	0	0	0	0	0	0	0	0	0	0	0	0	0	0	0	0	0	0	0	0	0	0
clonidine	1140883468	C02AC01 |N02CX02 |S01EA04	Clonidine	681	0	0	0	0	0	0	0	0	0	0	0	0	0	0	0	0	0	0	0	0	0	0	0	0	0	0	0	0
selenium ace tablet	1140911682	A11JC	Vitamin C |Vitamin A |Selenium |Vitamin E	672	0	0	0	0	0	0	0	0	0	0	0	0	0	0	0	0	0	0	0	0	0	0	0	0	0	0	0	0
migraleve tablet	1141168554	N02AJ09	Acetaminophen |Codeine |Buclizine	671	671	671	671	0	0	0	0	0	0	0	0	0	0	0	0	0	0	0	0	0	0	0	0	0	0	0	0	0
evorel conti patch	1141151718	G03FA01	Norethisterone |Estradiol	668	0	0	0	0	0	0	0	0	0	0	0	0	0	0	0	0	0	0	0	0	0	0	0	0	0	0	0	0
olanzapine	1140928916	N05AH03	Olanzapine	661	0	0	0	0	0	0	0	0	0	0	0	0	0	0	0	0	0	0	0	0	0	0	0	0	0	0	0	0
olmesartan	1141193282	C09CA08	Olmesartan	658	0	0	0	0	0	0	0	0	0	0	0	0	0	0	0	0	0	0	0	0	0	0	0	0	0	0	0	0
fosamax 5mg tablet	1141176570	M05BA04	Alendronic Acid	654	0	0	0	0	0	0	0	0	0	0	0	0	0	0	0	0	0	0	0	0	0	0	0	0	0	0	0	0
climaval 1mg tablet	1140868372	G03CA03	Estradiol	652	0	0	0	0	0	0	0	0	0	0	0	0	0	0	0	0	0	0	0	0	0	0	0	0	0	0	0	0
anastrozole	1140923018	L02BG03	Anastrozole	640	0	0	0	0	0	0	0	0	0	0	0	0	0	0	0	0	0	0	0	0	0	0	0	0	0	0	0	0
metoclopramide	1140879494	A03FA01	Metoclopramide	633	0	0	0	0	0	0	0	0	0	0	0	0	0	0	0	0	0	0	0	0	0	0	0	0	0	0	0	0
colofac-100 tablet	1141167334	A03AA04	Mebeverine	633	0	0	0	0	0	0	0	0	0	0	0	0	0	0	0	0	0	0	0	0	0	0	0	0	0	0	0	0
dovobet ointment	1141179992	D05AX52	Betamethasone |Calcipotriol	627	0	0	0	0	0	0	0	0	0	0	0	0	0	0	0	0	0	0	0	0	0	0	0	0	0	0	0	0
ipratropium	1140883548	R01AX03 |R03BB01	Ipratropium Bromide	619	0	0	0	0	0	0	0	0	0	0	0	0	0	0	0	0	0	0	0	0	0	0	0	0	0	0	0	0
orlistat	1141168680	A08AB01	Orlistat	610	0	0	0	0	0	0	0	0	0	0	0	0	0	0	0	0	0	0	0	0	0	0	0	0	0	0	0	0
dicloflex 25mg e/c tablet	1140921828	M01AB05	Diclofenac	609	0	0	0	0	0	0	0	0	0	0	0	0	0	0	0	0	0	0	0	0	0	0	0	0	0	0	0	0
lacidipine	1140861276	C08CA09	Lacidipine	605	0	0	0	0	0	0	0	0	0	0	0	0	0	0	0	0	0	0	0	0	0	0	0	0	0	0	0	0
vitamin b6 preparation	1140909874	A11HA02	Vitamin B6	605	0	0	0	0	0	0	0	0	0	0	0	0	0	0	0	0	0	0	0	0	0	0	0	0	0	0	0	0
baclofen	1140875420	M03BX01	Baclofen	600	0	0	0	0	0	0	0	0	0	0	0	0	0	0	0	0	0	0	0	0	0	0	0	0	0	0	0	0
neoclarityn 5mg tablet	1141172928	R06AX27	Desloratadine	599	0	0	0	0	0	0	0	0	0	0	0	0	0	0	0	0	0	0	0	0	0	0	0	0	0	0	0	0
letrozole	1141145896	L02BG04	Letrozole	597	0	0	0	0	0	0	0	0	0	0	0	0	0	0	0	0	0	0	0	0	0	0	0	0	0	0	0	0
cozaar 25mg tablet	1141179974	C09CA01	Losartan	594	0	0	0	0	0	0	0	0	0	0	0	0	0	0	0	0	0	0	0	0	0	0	0	0	0	0	0	0
amias 2mg tablet	1141156846	C09CA06	Candesartan	582	0	0	0	0	0	0	0	0	0	0	0	0	0	0	0	0	0	0	0	0	0	0	0	0	0	0	0	0
buscopan 10mg tablet	1140865396	A03BB01	Scopolamine Butylbromide	576	0	0	0	0	0	0	0	0	0	0	0	0	0	0	0	0	0	0	0	0	0	0	0	0	0	0	0	0
eumovate cream	1140882800	D07AB01	Clobetasone	576	0	0	0	0	0	0	0	0	0	0	0	0	0	0	0	0	0	0	0	0	0	0	0	0	0	0	0	0
vesicare 5mg tablet	1141200384	G04BD08	Solifenacin	575	0	0	0	0	0	0	0	0	0	0	0	0	0	0	0	0	0	0	0	0	0	0	0	0	0	0	0	0
duloxetine	1141200564	N06AX21	Duloxetine	575	0	0	0	0	0	0	0	0	0	575	0	0	0	0	0	0	0	0	0	0	0	0	0	0	0	0	0	0
celecoxib	1141176662	L01XX33 |M01AH01	Celecoxib	570	0	0	0	0	0	0	0	0	0	0	0	0	0	0	0	0	0	0	0	0	0	0	0	0	0	0	0	0
mefenamic acid	1140871542	M01AG01	Mefenamic Acid	566	0	0	0	0	0	0	0	0	0	0	0	0	0	0	0	0	0	0	0	0	0	0	0	0	0	0	0	0
voltarol 25mg e/c tablet	1140871168	M01AB05	Diclofenac	564	0	0	0	0	0	0	0	0	0	0	0	0	0	0	0	0	0	0	0	0	0	0	0	0	0	0	0	0
glimepiride	1141152590	A10BB12	Glimepiride	560	0	0	0	0	0	0	0	0	0	0	0	0	0	0	0	0	0	0	0	0	0	0	0	0	0	0	0	0
trimethoprim	1140873966	J01EA01	Trimethoprim	558	0	0	0	0	0	0	0	0	0	0	0	0	0	0	0	0	0	0	0	0	0	0	0	0	0	0	0	0
glucophage 500mg tablet	1140874686	A10BA02	Metformin	558	0	0	0	0	0	0	0	0	0	0	0	0	0	0	0	0	0	0	0	0	0	0	0	0	0	0	0	0
bezafibrate	1140861924	C10AB02	Bezafibrate	548	0	0	0	0	0	0	0	0	0	0	0	0	0	0	0	0	0	0	0	0	0	0	0	0	0	0	0	0
sodium valproate	1140872198	N03AG01	Valproic Acid	544	0	0	0	0	0	0	0	0	0	0	0	0	0	0	0	0	0	0	0	0	0	0	0	0	0	0	0	0
doxycycline	1140873394	J01AA02 |A01AB22	Doxycycline	544	0	0	0	0	0	0	0	0	0	0	0	0	0	0	0	0	0	0	0	0	0	0	0	0	0	0	0	0
calcichew forte 2.5g chewable tablet	1140870862	A12AA04	Calcium Carbonate	543	0	0	0	0	0	0	0	0	0	0	0	0	0	0	0	0	0	0	0	0	0	0	0	0	0	0	0	0
adizem-60 m/r tablet	1140861138	C08DB01	Diltiazem	536	0	0	0	0	0	0	0	0	0	0	0	0	0	0	0	0	0	0	0	0	0	0	0	0	0	0	0	0
lithium product	1140867490	N05AN01	Lithium	531	0	0	0	0	0	0	0	0	0	0	0	0	0	0	0	0	0	0	0	0	0	0	0	0	0	0	0	0
atrovent 20micrograms inhaler	1140862236	R03BB01	Ipratropium Bromide	530	0	0	0	0	0	0	0	0	0	0	0	0	0	0	0	0	0	0	0	0	0	0	0	0	0	0	0	0
docusate sodium	1140879404	A06AA02	Docusate	528	0	0	0	0	0	0	0	0	0	0	0	0	0	0	0	0	0	0	0	0	0	0	0	0	0	0	0	0
nitrolingual 400micrograms spray	1140860840	C01DA02	Nitroglycerin	522	0	0	0	0	0	0	0	0	0	0	0	0	0	0	0	0	0	0	0	0	0	0	0	0	0	0	0	0
zolmitriptan	1141150620	N02CC03	Zolmitriptan	521	0	0	0	0	0	0	0	0	0	0	0	0	0	0	0	0	0	0	0	0	0	0	0	0	0	0	0	0
losartan potassium+hydrochlorothiazide 50mg/12.5mg tablet	1141151016	C09DA01	Losartan |Hydrochlorothiazide	518	0	0	0	0	0	0	0	0	0	0	0	0	0	0	0	0	0	0	0	0	0	0	0	0	0	0	0	0
diovan 40mg capsule	1141145668	C09CA03	Valsartan	514	0	0	0	0	0	0	0	0	0	0	0	0	0	0	0	0	0	0	0	0	0	0	0	0	0	0	0	0
ibandronic acid	1141180314	M05BA06	Ibandronate	513	0	0	0	0	0	0	0	0	0	0	0	0	0	0	0	0	0	0	0	0	0	0	0	0	0	0	0	0
peptac liquid	1141168752	A02AX	Sodium Bicarbonate |Calcium Carbonate |Alginic Acid	511	0	0	0	0	0	0	0	0	0	0	0	0	0	0	0	0	0	0	0	0	0	0	0	0	0	0	0	0
cosopt 2%/0.5% eye drops	1141169520	S01ED51	Timolol |Dorzolamide	510	0	0	0	0	0	0	0	0	0	0	0	0	0	0	0	0	0	0	0	0	0	0	0	0	0	0	0	0
ispaghula husk	1140865752	A06AC01	Plantago Seed	508	0	0	0	0	0	0	0	0	0	0	0	0	0	0	0	0	0	0	0	0	0	0	0	0	0	0	0	0
co-amilofruse	1140923402	C03EB01	Amiloride |Furosemide	507	0	0	0	0	0	0	0	0	0	0	0	0	0	0	0	0	0	0	0	0	0	0	0	0	0	0	0	0
alfacalcidol	1140870956	A11CC03	Alfacalcidol	503	0	0	0	0	0	0	0	0	0	0	0	0	0	0	0	0	0	0	0	0	0	0	0	0	0	0	0	0
aciclovir	1140874370	D06BB03 |J05AB01 |S01AD03	Aciclovir	501	0	0	0	0	0	0	0	0	0	0	0	0	0	0	0	0	0	0	0	0	0	0	0	0	0	0	0	0
glyceryl trinitrate product	1141157252	C01DA02 |C05AE01	Nitroglycerin	500	0	0	0	0	0	0	0	0	0	0	0	0	0	0	0	0	0	0	0	0	0	0	0	0	0	0	0	0
phenytoin	2038460076	N03AB02	Phenytoin	499	0	0	0	0	0	0	0	0	0	0	0	0	0	0	0	0	0	0	0	0	0	0	0	0	0	0	0	0
cardicor 1.25mg tablet	1141171152	C07AB07	Bisoprolol	489	0	0	0	0	0	0	0	0	0	0	0	0	0	0	0	0	0	0	0	0	0	0	0	0	489	0	489	0
moxonidine	1140928284	C02AC05	Moxonidine	487	0	0	0	0	0	0	0	0	0	0	0	0	0	0	0	0	0	0	0	0	0	0	0	0	0	0	0	0
nebivolol	1141164276	C07AB12	Nebivolol	485	0	0	0	0	0	0	0	0	0	0	0	0	0	0	0	0	0	0	0	0	0	0	0	0	485	0	0	0
aqueous cream bp	1140876404	D02A	No Active Ingredients	484	0	0	0	0	0	0	0	0	0	0	0	0	0	0	0	0	0	0	0	0	0	0	0	0	0	0	0	0
zomig 2.5mg tablet	1141150624	N02CC03	Zolmitriptan	483	0	0	0	0	0	0	0	0	0	0	0	0	0	0	0	0	0	0	0	0	0	0	0	0	0	0	0	0
xenical 120mg capsule	1141168684	A08AB01	Orlistat	479	0	0	0	0	0	0	0	0	0	0	0	0	0	0	0	0	0	0	0	0	0	0	0	0	0	0	0	0
hydroxocobalamin	1141173348	B03BA03 |V03AB33	Hydroxocobalamin	475	0	0	0	0	0	0	0	0	0	0	0	0	0	0	0	0	0	0	0	0	0	0	0	0	0	0	0	0
etoricoxib	1141180140	M01AH05	Etoricoxib	475	0	0	0	0	0	0	0	0	0	0	0	0	0	0	0	0	0	0	0	0	0	0	0	0	0	0	0	0
calcium carbonate+colecalciferol 1.25g/5micrograms tablet	1141180936	A12AX	Cholecalciferol |Calcium Carbonate	473	0	0	0	0	0	0	0	0	0	0	0	0	0	0	0	0	0	0	0	0	0	0	0	0	0	0	0	0
coracten sr 10mg m/r capsule	1140861120	C08CA05	Nifedipine	472	0	0	0	0	0	0	0	0	0	0	0	0	0	0	0	0	0	0	0	0	0	0	0	0	0	0	0	0
amiodarone	1140888502	C01BD01	Amiodarone	471	0	0	0	0	0	0	0	0	0	0	0	0	0	0	0	0	0	0	0	0	0	0	0	0	0	0	0	0
carbimazole	1140874866	H03BB01	Carbimazole	467	0	0	0	0	0	0	0	0	0	0	0	0	0	0	0	0	0	0	0	0	0	0	0	0	0	0	0	0
aprovel 75mg tablet	1141153006	C09CA04	Irbesartan	465	0	0	0	0	0	0	0	0	0	0	0	0	0	0	0	0	0	0	0	0	0	0	0	0	0	0	0	0
amoxicillin	1141180226	J01CA04	Amoxicillin	465	0	0	0	0	0	0	0	0	0	0	0	0	0	0	0	0	0	0	0	0	0	0	0	0	0	0	0	0
celluvisc 1% single-use eye drops	1141172918	S01XA20	Carboxymethylcellulose	463	0	0	0	0	0	0	0	0	0	0	0	0	0	0	0	0	0	0	0	0	0	0	0	0	0	0	0	0
dutasteride	1141192000	G04CB02	Dutasteride	463	0	0	0	0	0	0	0	0	0	0	0	0	0	0	0	0	0	0	0	0	0	0	0	0	0	0	0	0
b12 - hydroxocobalamin prep	1140910494	B03BA03 |V03AB33	Hydroxocobalamin	461	0	0	0	0	0	0	0	0	0	0	0	0	0	0	0	0	0	0	0	0	0	0	0	0	0	0	0	0
bimatoprost	1141179914	S01EE03	Bimatoprost	461	0	0	0	0	0	0	0	0	0	0	0	0	0	0	0	0	0	0	0	0	0	0	0	0	0	0	0	0
cipralex 5mg tablet	1141190158	N06AB10	Escitalopram	456	0	0	0	0	0	0	0	0	0	456	0	0	0	0	0	0	0	0	456	0	0	0	0	0	0	0	0	0
timolol	1140879866	C07AA06 |S01ED01	Timolol	455	0	0	0	0	0	0	0	0	0	0	0	0	0	0	0	0	0	0	0	0	0	0	0	0	455	0	0	0
sodium cromoglicate	1140909788	A07EB01 |D11AH03 |R01AC01 |R03BC01 |S01GX01	Cromoglicic Acid	455	0	0	0	0	0	0	0	0	0	0	0	0	0	0	0	0	0	0	0	0	0	0	0	0	0	0	0	0
bumetanide	1140866280	C03CA02	Bumetanide	452	0	0	0	0	0	0	0	0	0	0	0	0	0	0	0	0	0	0	0	0	0	0	0	0	0	0	0	0
rizatriptan	1141167932	N02CC04	Rizatriptan	448	0	0	0	0	0	0	0	0	0	0	0	0	0	0	0	0	0	0	0	0	0	0	0	0	0	0	0	0
clarityn 10mg tablet	1140862776	R06AX13	Loratadine	444	0	0	0	0	0	0	0	0	0	0	0	0	0	0	0	0	0	0	0	0	0	0	0	0	0	0	0	0
adalate 10mg capsule	1140881702	C08CA05	Nifedipine	444	0	0	0	0	0	0	0	0	0	0	0	0	0	0	0	0	0	0	0	0	0	0	0	0	0	0	0	0
lumigan 0.3mg/ml eye drops	1141179920	S01EE03	Bimatoprost	443	0	0	0	0	0	0	0	0	0	0	0	0	0	0	0	0	0	0	0	0	0	0	0	0	0	0	0	0
arthrotec 50 tablet	1140927086	M01AB55	Diclofenac |Misoprostol	440	0	0	0	0	0	0	0	0	0	0	0	0	0	0	0	0	0	0	0	0	0	0	0	0	0	0	0	0
timolol 0.25% eye drops	1140875840	S01ED01	Timolol	426	0	0	0	0	0	0	0	0	0	0	0	0	0	0	0	0	0	0	0	0	0	0	0	0	0	0	0	0
celebrex 100mg capsule	1141176668	M01AH01	Celecoxib	426	0	0	0	0	0	0	0	0	0	0	0	0	0	0	0	0	0	0	0	0	0	0	0	0	0	0	0	0
kliofem tablet	1140917056	G03FA01	Norethisterone |Estradiol	425	0	0	0	0	0	0	0	0	0	0	0	0	0	0	0	0	0	0	0	0	0	0	0	0	0	0	0	0
paracetamol + codeine	1140882394	N02AJ06	Acetaminophen |Codeine	422	422	422	422	0	0	0	0	0	0	0	0	0	0	0	0	0	0	0	0	0	0	0	0	0	0	0	0	0
sodium warfarin	1140910832	B01AA03	Warfarin	422	0	0	0	0	0	0	0	0	0	0	0	0	0	0	0	0	0	0	0	0	0	0	0	0	0	0	0	0
carvedilol	1140909368	C07AG02	Carvedilol	421	0	0	0	0	0	0	0	0	0	0	0	0	0	0	0	0	0	0	0	0	0	0	0	0	421	0	0	0
bisoprolol fumarate+hydrochlorothiazide 10mg/6.25mg tablet	1140864950	C07BB07	Bisoprolol |Hydrochlorothiazide	419	0	0	0	0	0	0	0	0	0	0	0	0	0	0	0	0	0	0	0	0	0	0	0	0	419	0	419	0
e45 cream	1140878304	D02AC	Petrolatum |Lanolin |Light Mineral Oil	419	0	0	0	0	0	0	0	0	0	0	0	0	0	0	0	0	0	0	0	0	0	0	0	0	0	0	0	0
clonazepam	1140872150	N03AE01	Clonazepam	418	0	0	0	0	0	0	0	0	0	0	0	0	0	0	0	0	0	0	0	0	0	0	0	0	0	0	0	0
actonel 5mg tablet	1141175690	M05BA07	Risedronate	418	0	0	0	0	0	0	0	0	0	0	0	0	0	0	0	0	0	0	0	0	0	0	0	0	0	0	0	0
ovestin 0.1% vaginal cream	1140869036	G03CA04	Estriol	416	0	0	0	0	0	0	0	0	0	0	0	0	0	0	0	0	0	0	0	0	0	0	0	0	0	0	0	0
adizem-xl plus m/r capsule	1140926780	C08DB01	Diltiazem	416	0	0	0	0	0	0	0	0	0	0	0	0	0	0	0	0	0	0	0	0	0	0	0	0	0	0	0	0
co-proxamol	1140923348	N02AC54	Acetaminophen |Dextropropoxyphene	415	415	415	0	0	0	0	0	0	0	0	0	0	0	0	0	0	0	0	0	0	0	0	0	0	0	0	0	0
luteine	1140910640	V06D	Xanthophyll	414	0	0	0	0	0	0	0	0	0	0	0	0	0	0	0	0	0	0	0	0	0	0	0	0	0	0	0	0
cimetidine	1140865426	A02BA01	Cimetidine	409	0	0	0	0	0	0	0	0	0	0	0	0	0	0	0	0	0	0	0	409	0	0	0	0	0	0	0	0
naratriptan	1141151284	N02CC02	Naratriptan	409	0	0	0	0	0	0	0	0	0	0	0	0	0	0	0	0	0	0	0	0	0	0	0	0	0	0	0	0
lofepramine	1140867726	N06AA07	Lofepramine	408	0	0	0	0	0	0	0	0	0	408	0	0	0	0	0	0	0	0	0	0	0	0	0	0	0	0	0	0
losec 10mg capsule	1140909578	A02BC01	Omeprazole	404	0	0	0	0	0	0	0	0	0	0	0	0	0	0	0	0	0	0	0	404	404	0	0	0	0	0	0	0
ropinirole	1140928274	N04BC04	Ropinirole	404	0	0	0	0	0	0	0	0	0	0	0	0	0	0	0	0	0	0	0	0	0	0	0	0	0	0	0	0
multivitamins capsule	1140909766	A11B	Multivitamin	402	0	0	0	0	0	0	0	0	0	0	0	0	0	0	0	0	0	0	0	0	0	0	0	0	0	0	0	0
etodolac	1140871188	M01AB08	Etodolac	400	0	0	0	0	0	0	0	0	0	0	0	0	0	0	0	0	0	0	0	0	0	0	0	0	0	0	0	0
ortho-gynest 500micrograms pessary	1140869034	G03CA04	Estriol	399	0	0	0	0	0	0	0	0	0	0	0	0	0	0	0	0	0	0	0	0	0	0	0	0	0	0	0	0
travatan 40micrograms/ml eye drops	1141185326	S01EE04	Travoprost	399	0	0	0	0	0	0	0	0	0	0	0	0	0	0	0	0	0	0	0	0	0	0	0	0	0	0	0	0
solpadol caplet	1140871688	N02AJ06	Acetaminophen |Codeine	396	396	396	396	0	0	0	0	0	0	0	0	0	0	0	0	0	0	0	0	0	0	0	0	0	0	0	0	0
testosterone product	1140868532	G03BA03	Testosterone	394	0	0	0	0	0	0	0	0	0	0	0	0	0	0	0	0	0	0	0	0	0	0	0	0	0	0	0	0
beclometasone dipropionate+salbutamol	1141180342	R03AK13	Beclomethasone Dipropionate |Salbutamol	394	0	0	0	0	0	0	0	0	0	0	0	0	0	0	0	0	0	0	0	0	0	0	0	0	0	0	0	0
calceos chewable tablet	1141146612	A12AX	Cholecalciferol |Calcium Carbonate	391	0	0	0	0	0	0	0	0	0	0	0	0	0	0	0	0	0	0	0	0	0	0	0	0	0	0	0	0
femulen tablet	1140869362	G03DC06	Ethynodiol Diacetate	389	0	0	0	0	0	0	0	0	0	0	0	0	0	0	0	0	0	0	0	0	0	0	0	0	0	0	0	0
erythromycin	1140873608	D10AF02 |J01FA01 |S01AA17	Erythromycin	388	0	0	0	0	0	0	0	0	0	0	0	0	0	0	0	0	0	0	0	0	0	0	0	0	0	0	0	0
oestrogen product	1140884622	G03CA03	Estradiol	388	0	0	0	0	0	0	0	0	0	0	0	0	0	0	0	0	0	0	0	0	0	0	0	0	0	0	0	0
nortriptyline	1140867818	N06AA10	Nortriptyline	387	0	0	0	0	0	0	0	0	0	387	0	0	0	0	0	0	0	0	0	0	0	0	0	0	0	0	0	0
carbocisteine	1140862944	R05CB03	Carbocisteine	386	0	0	0	0	0	0	0	0	0	0	0	0	0	0	0	0	0	0	0	0	0	0	0	0	0	0	0	0
singulair 10mg tablet	1141157132	R03DC03	Montelukast	385	0	0	0	0	0	0	0	0	0	0	0	0	0	0	0	0	0	0	0	0	0	0	0	0	0	0	0	0
telfast 30 tablet	1141194386	R06AX26	Fexofenadine	385	0	0	0	0	0	0	0	0	0	0	0	0	0	0	0	0	0	0	0	0	0	0	0	0	0	0	0	0
hydrocortisone product	1141157294	A01AC03 |A07EA02 |C05AA01 |D07AA02 |D07XA01 |H02AB09 |S01BA02 |S01CB03 |S02BA01	Hydrocortisone	384	0	0	0	0	0	0	0	0	0	0	0	0	0	0	0	0	0	0	0	0	0	0	0	0	0	0	0	0
noriday tablet	1140869278	G03DC02	Norethisterone	382	0	0	0	0	0	0	0	0	0	0	0	0	0	0	0	0	0	0	0	0	0	0	0	0	0	0	0	0
iron+folic acid	1140870306	B03AD	Folic Acid |Iron	381	0	0	0	0	0	0	0	0	0	0	0	0	0	0	0	0	0	0	0	0	0	0	0	0	0	0	0	0
anadin tablet	1140911754	N02BA51	Caffeine |Acetylsalicylic Acid	375	0	0	0	0	0	375	375	0	0	0	0	0	0	0	0	0	0	0	0	0	0	0	0	0	0	0	0	0
syndol tablet	1140856342	N02AJ06	Acetaminophen |Codeine |Ketorolac	374	374	374	374	0	0	0	0	0	0	0	0	0	0	0	0	0	0	0	0	0	0	0	0	0	0	0	0	0
depo-provera 50mg/1ml injection	1140857620	G03AC06	Medroxyprogesterone Acetate	369	0	0	0	0	0	0	0	0	0	0	0	0	0	0	0	0	0	0	0	0	0	0	0	0	0	0	0	0
prednisone	1140868364	A07EA03 |H02AB07	Prednisone	369	0	0	0	0	0	0	0	0	0	0	0	0	0	0	0	0	0	0	0	0	0	0	0	0	0	0	0	0
budesonide+formoterol	1141195232	R03AK07	Formoterol |Budesonide	367	0	0	0	0	0	0	0	0	0	0	0	0	0	0	0	0	0	0	0	0	0	0	0	0	0	0	0	0
cardioplen xl 5mg m/r tablet	1141199858	C08CA02	Felodipine	366	0	0	0	0	0	0	0	0	0	0	0	0	0	0	0	0	0	0	0	0	0	0	0	0	0	0	0	0
naprosyn 250mg tablet	1140871472	M01AE02	Naproxen	365	0	0	0	0	0	0	0	0	0	0	0	0	0	0	0	0	0	0	0	0	0	0	0	0	0	0	0	0
quetiapine	1141152848	N05AH04	Quetiapine	364	0	0	0	0	0	0	0	0	0	0	0	0	0	0	0	0	0	0	0	0	0	0	0	0	0	0	0	0
buprenorphine	1140871732	N02AE01 |N07BC01	Buprenorphine	363	363	0	0	0	0	0	0	0	0	0	0	0	0	0	0	0	0	0	0	0	0	0	0	0	0	0	0	0
zoton 15mg capsule	1140923688	A02BC03	Lansoprazole	360	0	0	0	0	0	0	0	0	0	0	0	0	0	0	0	0	0	0	0	360	0	360	0	0	0	0	0	0
pentasa sr 250mg m/r tablet	1140865588	A07EC02	Mesalazine	358	0	0	0	0	0	0	0	0	0	0	0	0	0	0	0	0	0	0	0	0	0	0	0	0	0	0	0	0
epanutin 25mg capsule	1140872112	N03AB02	Phenytoin	358	0	0	0	0	0	0	0	0	0	0	0	0	0	0	0	0	0	0	0	0	0	0	0	0	0	0	0	0
naramig 2.5mg tablet	1141151288	N02CC02	Naratriptan	357	0	0	0	0	0	0	0	0	0	0	0	0	0	0	0	0	0	0	0	0	0	0	0	0	0	0	0	0
elocon cream	1140888092	D07AC13	Mometasone	354	0	0	0	0	0	0	0	0	0	0	0	0	0	0	0	0	0	0	0	0	0	0	0	0	0	0	0	0
clomipramine	1140879620	N06AA04	Clomipramine	353	0	0	0	0	0	0	0	0	0	353	0	0	0	0	0	0	0	0	0	0	0	0	0	0	0	0	0	0
daktacort cream	1140882910	D01AC20	Hydrocortisone |Miconazole	352	0	0	0	0	0	0	0	0	0	0	0	0	0	0	0	0	0	0	0	0	0	0	0	0	0	0	0	0
raloxifene hydrochloride	1141168574	G03XC01	Raloxifene	350	0	0	0	0	0	0	0	0	0	0	0	0	0	0	0	0	0	0	0	0	0	0	0	0	0	0	0	0
crestor 10mg tablet	1141192414	C10AA07	Rosuvastatin	350	0	0	0	0	0	0	0	0	0	0	0	0	0	0	0	0	0	0	0	0	0	0	0	0	0	0	0	0
nitrofurantoin	1140874126	J01XE01	Nitrofurantoin	349	0	0	0	0	0	0	0	0	0	0	0	0	0	0	0	0	0	0	0	0	0	0	0	0	0	0	0	0
diclofenac sodium+misoprostol	1140878036	M01AB55	Diclofenac |Misoprostol	348	0	0	0	0	0	0	0	0	0	0	0	0	0	0	0	0	0	0	0	0	0	0	0	0	0	0	0	0
opticrom allergy eye drops	1140909482	S01GX01	Cromoglicic Acid	347	0	0	0	0	0	0	0	0	0	0	0	0	0	0	0	0	0	0	0	0	0	0	0	0	0	0	0	0
zolpidem	1140865016	N05CF02	Zolpidem	345	0	0	0	0	0	0	0	0	0	0	0	0	0	0	0	0	0	0	0	0	0	0	0	0	0	0	0	0
indometacin	1140909936	C01EB03 |M01AB01 |M02AA23 |S01BC01	Indomethacin	344	0	0	0	0	0	0	0	0	0	0	0	0	0	0	0	0	0	0	0	0	0	0	0	0	0	0	0	0
priadel 200mg m/r tablet	1140867504	N05AN01	Lithium	342	0	0	0	0	0	0	0	0	0	0	0	0	0	0	0	0	0	0	0	0	0	0	0	0	0	0	0	0
penicillin	1140882498	J01CE |S01AA14	Phenoxymethylpenicillin |Benzylpenicillin |Procaine Benzylpenicillin |Benzathine Benzylpenicillin	339	0	0	0	0	0	0	0	0	0	0	0	0	0	0	0	0	0	0	0	0	0	0	0	0	0	0	0	0
topiramate	1140923484	N03AX11	Topiramate	338	0	0	0	0	0	0	0	0	0	0	0	0	0	0	0	0	0	0	0	0	0	0	0	0	0	0	0	0
spasmonal 60mg capsule	1140865336	A03AX08	Alverine	335	0	0	0	0	0	0	0	0	0	0	0	0	0	0	0	0	0	0	0	0	0	0	0	0	0	0	0	0
calcipotriol	1140880086	D05AX02	Calcipotriol	334	0	0	0	0	0	0	0	0	0	0	0	0	0	0	0	0	0	0	0	0	0	0	0	0	0	0	0	0
morphine	1140871692	N02AA01	Morphine	333	333	0	0	0	0	0	0	0	0	0	0	0	0	0	0	0	0	0	0	0	0	0	0	0	0	0	0	0
cialis 10mg tablet	1141187814	G04BE08	Tadalafil	333	0	0	0	0	0	0	0	0	0	0	0	0	0	0	0	0	0	0	0	0	0	0	0	0	0	0	0	0
respiratory mometasone	1141191748	R01AD09 |R03BA07	Mometasone	331	0	0	0	0	0	0	0	0	0	0	0	0	0	0	0	0	0	0	0	0	0	0	0	0	0	0	0	0
stemetil 5mg tablet	1140868172	N05AB04	Prochlorperazine	330	0	0	0	0	0	0	0	0	0	0	0	0	0	0	0	0	0	0	0	0	0	0	0	0	0	0	0	0
doublebase gel	1141174032	D02A	Mineral Oil |Isopropyl Myristate	327	0	0	0	0	0	0	0	0	0	0	0	0	0	0	0	0	0	0	0	0	0	0	0	0	0	0	0	0
voltarol emulgel	1140877892	M02AA15	Diclofenac	326	0	0	0	0	0	0	0	0	0	0	0	0	0	0	0	0	0	0	0	0	0	0	0	0	0	0	0	0
trimovate ointment	1140884700	D07CB	Oxytetracycline |Nystatin |Clobetasone	326	0	0	0	0	0	0	0	0	0	0	0	0	0	0	0	0	0	0	0	0	0	0	0	0	0	0	0	0
lymecycline	1140873474	J01AA04	Lymecycline	325	0	0	0	0	0	0	0	0	0	0	0	0	0	0	0	0	0	0	0	0	0	0	0	0	0	0	0	0
levocetirizine	1141184748	R06AE09	Levocetirizine	324	0	0	0	0	0	0	0	0	0	0	0	0	0	0	0	0	0	0	0	0	0	0	0	0	0	0	0	0
estriol product	1141181594	G03CA04	Estradiol	322	0	0	0	0	0	0	0	0	0	0	0	0	0	0	0	0	0	0	0	0	0	0	0	0	0	0	0	0
alverine	1140879424	A03AX08	Alverine	319	0	0	0	0	0	0	0	0	0	0	0	0	0	0	0	0	0	0	0	0	0	0	0	0	0	0	0	0
salazopyrin 500mg tablet	1140865670	A07EC01	Sulfasalazine	316	0	0	0	0	0	0	0	0	0	0	0	0	0	0	0	0	0	0	0	0	0	0	0	0	0	0	0	0
trandolapril	1140860904	C09AA10	Trandolapril	315	0	0	0	0	0	0	0	0	0	0	0	0	0	0	0	0	0	0	0	0	0	0	0	0	0	0	0	0
zoladex 3.6mg implant	1140870196	L02AE03	Goserelin	315	0	0	0	0	0	0	0	0	0	0	0	0	0	0	0	0	0	0	0	0	0	0	0	0	0	0	0	0
timoptol 0.25% eye drops	1140881882	S01ED01	Timolol	315	0	0	0	0	0	0	0	0	0	0	0	0	0	0	0	0	0	0	0	0	0	0	0	0	0	0	0	0
nitrazepam	1140863182	N05CD02	Nitrazepam	313	0	0	0	0	0	0	0	0	0	0	0	0	0	0	0	0	0	0	0	0	0	0	0	0	0	0	0	0
olmetec 10mg tablet	1141193346	C09CA08	Olmesartan	312	0	0	0	0	0	0	0	0	0	0	0	0	0	0	0	0	0	0	0	0	0	0	0	0	0	0	0	0
indomethacin	1140871336	C01EB03 |M01AB01 |M02AA23 |S01BC01	Indomethacin	310	0	0	0	0	0	0	0	0	0	0	0	0	0	0	0	0	0	0	0	0	0	0	0	0	0	0	0	0
chlorphenamine	1140909790	R06AB04	Chlorphenamine	310	0	0	0	0	0	0	0	0	0	0	0	0	0	0	0	0	0	0	0	0	0	0	0	0	0	0	0	0
nurofen 200mg tablet	1141187776	M01AE01	Ibuprofen	310	0	0	0	0	0	0	0	0	0	0	0	0	0	0	0	0	0	0	0	0	0	0	0	0	0	0	0	0
co-amilozide	1140923276	C03EA01	Amiloride |Hydrochlorothiazide	308	0	0	0	0	0	0	0	0	0	0	0	0	0	0	0	0	0	0	0	0	0	0	0	0	0	0	0	0
salmeterol product	1141157264	R03AC12	Salmeterol	308	0	0	0	0	0	0	0	0	0	0	0	0	0	0	0	0	0	0	0	0	0	0	0	0	0	0	0	0
ismn - isosorbide mononitrate	1140888762	C01DA14	Isosorbide Mononitrate	307	0	0	0	0	0	0	0	0	0	0	0	0	0	0	0	0	0	0	0	0	0	0	0	0	0	0	0	0
eprosartan	1141171336	C09CA02	Eprosartan	306	0	0	0	0	0	0	0	0	0	0	0	0	0	0	0	0	0	0	0	0	0	0	0	0	0	0	0	0
persantin 25mg tablet	1140861780	B01AC07	Dipyridamole	304	0	0	0	0	0	0	0	0	0	0	0	0	0	0	0	0	0	0	0	0	0	0	0	0	0	0	0	0
pariet 10mg e/c tablet	1141168590	A02BC04	Rabeprazole	303	0	0	0	0	0	0	0	0	0	0	0	0	0	0	0	0	0	0	0	303	0	0	0	0	0	0	0	0
sulphasalazine	1140865668	A07EC01	Sulfasalazine	301	0	0	0	0	0	0	0	0	0	0	0	0	0	0	0	0	0	0	0	0	0	0	0	0	0	0	0	0
creon e/c granules in capsule	1140866026	A09AA02	Pancrelipase	301	0	0	0	0	0	0	0	0	0	0	0	0	0	0	0	0	0	0	0	0	0	0	0	0	0	0	0	0
norethisterone	1140868580	G03AC01 |G03DC02	Norethisterone	301	0	0	0	0	0	0	0	0	0	0	0	0	0	0	0	0	0	0	0	0	0	0	0	0	0	0	0	0
cefalexin	1141180392	J01DB01	Cephalexin	300	0	0	0	0	0	0	0	0	0	0	0	0	0	0	0	0	0	0	0	0	0	0	0	0	0	0	0	0
brinzolamide	1141176284	S01EC04	Brinzolamide	297	0	0	0	0	0	0	0	0	0	0	0	0	0	0	0	0	0	0	0	0	0	0	0	0	0	0	0	0
hepacon b12 1mg/1ml injection	1140858452	B03BA01	Cyanocobalamin	293	0	0	0	0	0	0	0	0	0	0	0	0	0	0	0	0	0	0	0	0	0	0	0	0	0	0	0	0
hypromellose product	1141157458	S01KA02	Hypromellose	293	0	0	0	0	0	0	0	0	0	0	0	0	0	0	0	0	0	0	0	0	0	0	0	0	0	0	0	0
becloforte 250micrograms inhaler	1140862380	R03BA01	Beclomethasone Dipropionate	289	0	0	0	0	0	0	0	0	0	0	0	0	0	0	0	0	0	0	0	0	0	0	0	0	0	0	0	0
solpadol capsule	1141168122	N02AJ06	Acetaminophen |Codeine	287	287	287	287	0	0	0	0	0	0	0	0	0	0	0	0	0	0	0	0	0	0	0	0	0	0	0	0	0
colchicine	1140875486	M04AC01	Colchicine	285	0	0	0	0	0	0	0	0	0	0	0	0	0	0	0	0	0	0	0	0	0	0	0	0	0	0	0	0
cinnarizine	1140883524	N07CA02	Cinnarizine	285	0	0	0	0	0	0	0	0	0	0	0	0	0	0	0	0	0	0	0	0	0	0	0	0	0	0	0	0
risperidone	1140867444	N05AX08	Risperidone	284	0	0	0	0	0	0	0	0	0	0	0	0	0	0	0	0	0	0	0	0	0	0	0	0	0	0	0	0
xalacom 0.005%/0.5% eye drops	1141184726	S01ED51	Timolol |Latanoprost	282	0	0	0	0	0	0	0	0	0	0	0	0	0	0	0	0	0	0	0	0	0	0	0	0	0	0	0	0
climagest 1mg tablet	1140864196	G03FB05	Norethisterone |Estradiol	281	0	0	0	0	0	0	0	0	0	0	0	0	0	0	0	0	0	0	0	0	0	0	0	0	0	0	0	0
carmellose	1140883968	S01XA20	Carboxymethylcellulose	279	0	0	0	0	0	0	0	0	0	0	0	0	0	0	0	0	0	0	0	0	0	0	0	0	0	0	0	0
zantac 75 tablet	1140916980	A02BA02	Ranitidine	278	0	0	0	0	0	0	0	0	0	0	0	0	0	0	0	0	0	0	0	278	0	0	278	0	0	0	0	0
dovonex 50micrograms/g cream	1140864184	D05AX02	Calcipotriol	277	0	0	0	0	0	0	0	0	0	0	0	0	0	0	0	0	0	0	0	0	0	0	0	0	0	0	0	0
mycophenolate	1140925978	L04AA06	Mycophenolate Mofetil	275	0	0	0	0	0	0	0	0	0	0	0	0	0	0	0	0	0	0	0	0	0	0	0	0	0	0	0	0
pramipexole	1141164060	N04BC05	Pramipexole	272	0	0	0	0	0	0	0	0	0	0	0	0	0	0	0	0	0	0	0	0	0	0	0	0	0	0	0	0
azopt 10mg/ml eye drops	1141176288	S01EC04	Brinzolamide	269	0	0	0	0	0	0	0	0	0	0	0	0	0	0	0	0	0	0	0	0	0	0	0	0	0	0	0	0
cardura 1mg tablet	1140860690	C02CA04	Doxazosin	267	0	0	0	0	0	0	0	0	0	0	0	0	0	0	0	0	0	0	0	0	0	0	0	0	0	0	0	0
imipramine	1140879630	N06AA02	Imipramine	267	0	0	0	0	0	0	0	0	0	267	0	0	0	0	0	0	0	0	0	0	0	0	0	0	0	0	0	0
otomize ear spray	1140882728	S02CA06	Neomycin |Dexamethasone |Acetic Acid	266	0	0	0	0	0	0	0	0	0	0	0	0	0	0	0	0	0	0	0	0	0	0	0	0	0	0	0	0
imodium 2mg capsule	1140865564	A07DA03	Loperamide	264	0	0	0	0	0	0	0	0	0	0	0	0	0	0	0	0	0	0	0	0	0	0	0	0	0	0	0	0
fluvastatin	1140888594	C10AA04	Fluvastatin	264	0	0	0	0	0	0	0	0	0	0	0	0	0	0	0	0	0	0	0	0	0	0	0	0	0	0	0	0
progesterone product	1140868588	G03DA04	Progesterone	262	0	0	0	0	0	0	0	0	0	0	0	0	0	0	0	0	0	0	0	0	0	0	0	0	0	0	0	0
trospium	1141171496	G04BD09	Trospium	262	0	0	0	0	0	0	0	0	0	0	0	0	0	0	0	0	0	0	0	0	0	0	0	0	0	0	0	0
penicillin v	1140888758	J01CE02	Phenoxymethylpenicillin	261	0	0	0	0	0	0	0	0	0	0	0	0	0	0	0	0	0	0	0	0	0	0	0	0	0	0	0	0
allergy relief antihistamine 4mg tablet	1141194224	R06AB04	Chlorphenamine	260	0	0	0	0	0	0	0	0	0	0	0	0	0	0	0	0	0	0	0	0	0	0	0	0	0	0	0	0
calcium+ergocalciferol tablet	1140877630	A12AX	Ergocalciferol |Calcium	259	0	0	0	0	0	0	0	0	0	0	0	0	0	0	0	0	0	0	0	0	0	0	0	0	0	0	0	0
fucibet cream	1140882776	D07CC01	Betamethasone |Fusidic Acid	259	0	0	0	0	0	0	0	0	0	0	0	0	0	0	0	0	0	0	0	0	0	0	0	0	0	0	0	0
uniphyllin continus 200mg m/r tablet	1140862438	R03DA04	Theophylline	257	0	0	0	0	0	0	0	0	0	0	0	0	0	0	0	0	0	0	0	0	0	0	0	0	0	0	0	0
maxalt 5mg tablet	1141167940	N02CC04	Rizatriptan	254	0	0	0	0	0	0	0	0	0	0	0	0	0	0	0	0	0	0	0	0	0	0	0	0	0	0	0	0
airomir 100micrograms cfc-free inhaler	1140917034	R03AC02	Salbutamol	253	0	0	0	0	0	0	0	0	0	0	0	0	0	0	0	0	0	0	0	0	0	0	0	0	0	0	0	0
levetiracetam	1141171932	N03AX14	Levetiracetam	252	0	0	0	0	0	0	0	0	0	0	0	0	0	0	0	0	0	0	0	0	0	0	0	0	0	0	0	0
travoprost	1141185316	S01EE04	Travoprost	251	0	0	0	0	0	0	0	0	0	0	0	0	0	0	0	0	0	0	0	0	0	0	0	0	0	0	0	0
exemestane	1141171100	L02BG06	Exemestane	250	0	0	0	0	0	0	0	0	0	0	0	0	0	0	0	0	0	0	0	0	0	0	0	0	0	0	0	0
efexor 37.5mg tablet	1140916288	N06AX16	Venlafaxine	249	0	0	0	0	0	0	0	0	0	249	0	0	0	0	249	0	0	0	0	0	0	0	0	0	0	0	0	0
bisacodyl	1140865786	A06AB02 |A06AG02	Bisacodyl	248	0	0	0	0	0	0	0	0	0	0	0	0	0	0	0	0	0	0	0	0	0	0	0	0	0	0	0	0
hydroxycarbamide	1141195044	L01XX05	Hydroxyurea	247	0	0	0	0	0	0	0	0	0	0	0	0	0	0	0	0	0	0	0	0	0	0	0	0	0	0	0	0
leflunomide	1141166294	L04AA13	Leflunomide	245	0	0	0	0	0	0	0	0	0	0	0	0	0	0	0	0	0	0	0	0	0	0	0	0	0	0	0	0
sodium thyroxine	1140910814	H03AA01	Levothyroxine	242	0	0	0	0	0	0	0	0	0	0	0	0	0	0	0	0	0	0	0	0	0	0	0	0	0	0	0	0
tylex capsule	1140871680	N02AJ06	Acetaminophen |Codeine	240	240	240	240	0	0	0	0	0	0	0	0	0	0	0	0	0	0	0	0	0	0	0	0	0	0	0	0	0
fludrocortisone	1140884672	H02AA02	Fludrocortisone	240	0	0	0	0	0	0	0	0	0	0	0	0	0	0	0	0	0	0	0	0	0	0	0	0	0	0	0	0
fosinopril	1140888556	C09AA09	Fosinopril	240	0	0	0	0	0	0	0	0	0	0	0	0	0	0	0	0	0	0	0	0	0	0	0	0	0	0	0	0
captopril	1140860750	C09AA01	Captopril	238	0	0	0	0	0	0	0	0	0	0	0	0	0	0	0	0	0	0	0	0	0	0	0	0	0	0	0	0
plavix 75mg tablet	1141168322	B01AC04	Clopidogrel	237	0	0	0	0	0	0	0	0	0	0	0	0	0	0	0	0	0	0	0	0	0	0	0	0	0	0	0	0
hormonin tablet	1140868458	G03CA53	Estrone |Estradiol |Estriol	236	0	0	0	0	0	0	0	0	0	0	0	0	0	0	0	0	0	0	0	0	0	0	0	0	0	0	0	0
ferrous salt product	1140888390	B03A	Iron	236	0	0	0	0	0	0	0	0	0	0	0	0	0	0	0	0	0	0	0	0	0	0	0	0	0	0	0	0
senokot 7.5mg tablet	1140851088	A06AB06	Senna Glycoside	235	0	0	0	0	0	0	0	0	0	0	0	0	0	0	0	0	0	0	0	0	0	0	0	0	0	0	0	0
normacol granules	1140881474	A06AC03	Sterculia	235	0	0	0	0	0	0	0	0	0	0	0	0	0	0	0	0	0	0	0	0	0	0	0	0	0	0	0	0
tacrolimus	1140911642	D11AH01 |L04AD02	Tacrolimus	235	0	0	0	0	0	0	0	0	0	0	0	0	0	0	0	0	0	0	0	0	0	0	0	0	0	0	0	0
zapain caplet	1141178052	N02AJ06	Acetaminophen |Codeine	235	235	235	235	0	0	0	0	0	0	0	0	0	0	0	0	0	0	0	0	0	0	0	0	0	0	0	0	0
iron sulphate	1140910548	B03A	Iron	234	0	0	0	0	0	0	0	0	0	0	0	0	0	0	0	0	0	0	0	0	0	0	0	0	0	0	0	0
dexamethasone+hypromellose 0.1%/0.5% eye drops	1141169844	S02BA06	Dexamethasone |Hypromellose	234	0	0	0	0	0	0	0	0	0	0	0	0	0	0	0	0	0	0	0	0	0	0	0	0	0	0	0	0
testogel 50mg gel 5g sachet	1141193272	G03BA03	Testosterone	233	0	0	0	0	0	0	0	0	0	0	0	0	0	0	0	0	0	0	0	0	0	0	0	0	0	0	0	0
diprosalic ointment	1140882618	D07XC01	Betamethasone |Salicylic Acid	232	0	0	0	0	0	0	0	0	0	0	0	0	0	0	0	0	0	0	0	0	0	0	0	0	0	0	0	0
nasobec aqueous 50micrograms nasal spray	1141145638	R01AD01	Beclomethasone Dipropionate	231	0	0	0	0	0	0	0	0	0	0	0	0	0	0	0	0	0	0	0	0	0	0	0	0	0	0	0	0
dilzem sr 60mg long acting m/r capsule	1140861166	C08DB01	Diltiazem	229	0	0	0	0	0	0	0	0	0	0	0	0	0	0	0	0	0	0	0	0	0	0	0	0	0	0	0	0
calcium carbonate+cholecalciferol 1.25g/5micrograms tablet	1140871052	A12AX	Cholecalciferol |Calcium Carbonate	228	0	0	0	0	0	0	0	0	0	0	0	0	0	0	0	0	0	0	0	0	0	0	0	0	0	0	0	0
ventolin 2mg tablet	1140862060	R03CC02	Salbutamol	227	0	0	0	0	0	0	0	0	0	0	0	0	0	0	0	0	0	0	0	0	0	0	0	0	0	0	0	0
quinapril	1140860728	C09AA06	Quinapril	225	0	0	0	0	0	0	0	0	0	0	0	0	0	0	0	0	0	0	0	0	0	0	0	0	0	0	0	0
nabumetone	1140875336	M01AX01	Nabumetone	225	0	0	0	0	0	0	0	0	0	0	0	0	0	0	0	0	0	0	0	0	0	0	0	0	0	0	0	0
femseven 50 patch	1140923738	G03CA03	Estradiol	225	0	0	0	0	0	0	0	0	0	0	0	0	0	0	0	0	0	0	0	0	0	0	0	0	0	0	0	0
flomax mr 400micrograms m/r capsule	1140926940	G04CA02	Tamsulosin	225	0	0	0	0	0	0	0	0	0	0	0	0	0	0	0	0	0	0	0	0	0	0	0	0	0	0	0	0
rosiglitazone 1mg / metformin 500mg tablet	1141189090	A10BD03	Metformin |Rosiglitazone	224	0	0	0	0	0	0	0	0	0	0	0	0	0	0	0	0	0	0	0	0	0	0	0	0	0	0	0	0
oilatum cream	1140878324	D02AC	Petrolatum |Light Mineral Oil	223	0	0	0	0	0	0	0	0	0	0	0	0	0	0	0	0	0	0	0	0	0	0	0	0	0	0	0	0
lodine 200mg tablet	1140871196	M01AB08	Etodolac	222	0	0	0	0	0	0	0	0	0	0	0	0	0	0	0	0	0	0	0	0	0	0	0	0	0	0	0	0
nasacort 55micrograms aqueous nasal spray	1141146508	R01AD11	Triamcinolone	222	0	0	0	0	0	0	0	0	0	0	0	0	0	0	0	0	0	0	0	0	0	0	0	0	0	0	0	0
plaquenil 200mg tablet	1140875392	P01BA02	Hydroxychloroquine	220	0	0	0	0	0	0	0	0	0	0	0	0	0	0	0	0	0	0	0	0	0	0	0	0	0	0	0	0
combivent inhaler	1140864734	R03AL02	Salbutamol	218	0	0	0	0	0	0	0	0	0	0	0	0	0	0	0	0	0	0	0	0	0	0	0	0	0	0	0	0
cyclizine	1140868080	R06AE03	Cyclizine	218	0	0	0	0	0	0	0	0	0	0	0	0	0	0	0	0	0	0	0	0	0	0	0	0	0	0	0	0
progynova 1mg tablet	1140868460	G03CA03	Estradiol	218	0	0	0	0	0	0	0	0	0	0	0	0	0	0	0	0	0	0	0	0	0	0	0	0	0	0	0	0
metronidazole	1140874014	A01AB17 |D06BX01 |G01AF01 |J01XD01 |P01AB01	Metronidazole	218	0	0	0	0	0	0	0	0	0	0	0	0	0	0	0	0	0	0	0	0	0	0	0	0	0	0	0	0
procyclidine	1140883476	N04AA04	Procyclidine	218	0	0	0	0	0	0	0	0	0	0	0	0	0	0	0	0	0	0	0	0	0	0	0	0	0	0	0	0
prednisolone product	1141157402	A07EA01 |C05AA04 |D07AA03 |D07XA02 |H02AB06 |R01AD02 |S01BA04 |S01CB02 |S02BA03 |S03BA02	Prednisolone	218	0	0	0	0	0	0	0	0	0	0	0	0	0	0	0	0	0	0	0	0	0	0	0	0	0	0	0	0
liquifilm tears 1.4% eye drops	1140878186	S01XA20	Polyvinyl Alcohol	217	0	0	0	0	0	0	0	0	0	0	0	0	0	0	0	0	0	0	0	0	0	0	0	0	0	0	0	0
loestrin 20 tablet	1140869324	G03AA05	Norethisterone |Ethinyl Estradiol	216	0	0	0	0	0	0	0	0	0	0	0	0	0	0	0	0	0	0	0	0	0	0	0	0	0	0	0	0
amiloride	1140888512	C03DB01	Amiloride	216	0	0	0	0	0	0	0	0	0	0	0	0	0	0	0	0	0	0	0	0	0	0	0	0	0	0	0	0
viagra 100mg tablet	1141168948	G04BE03	Sildenafil	216	0	0	0	0	0	0	0	0	0	0	0	0	0	0	0	0	0	0	0	0	0	0	0	0	0	0	0	0
zanidip 10mg tablet	1141153032	C08CA13	Lercanidipine	214	0	0	0	0	0	0	0	0	0	0	0	0	0	0	0	0	0	0	0	0	0	0	0	0	0	0	0	0
minocycline	1140873480	A01AB23 |J01AA08	Minocycline	213	0	0	0	0	0	0	0	0	0	0	0	0	0	0	0	0	0	0	0	0	0	0	0	0	0	0	0	0
vitamin b1 preparation	1140909872	A11DA	Thiamine	211	0	0	0	0	0	0	0	0	0	0	0	0	0	0	0	0	0	0	0	0	0	0	0	0	0	0	0	0
nuvelle tablet	1140868518	G03FB05	Levonorgestrel |Estradiol	210	0	0	0	0	0	0	0	0	0	0	0	0	0	0	0	0	0	0	0	0	0	0	0	0	0	0	0	0
isotard 25xl m/r tablet	1141168108	C01DA14	Isosorbide Mononitrate	210	0	0	0	0	0	0	0	0	0	0	0	0	0	0	0	0	0	0	0	0	0	0	0	0	0	0	0	0
viagra 50mg tablet	1141168946	G04BE03	Sildenafil	210	0	0	0	0	0	0	0	0	0	0	0	0	0	0	0	0	0	0	0	0	0	0	0	0	0	0	0	0
proctosedyl ointment	1140881446	A07EA02	Cinchocaine |Hydrocortisone	207	0	0	0	0	0	0	0	0	0	0	0	0	0	0	0	0	0	0	0	0	0	0	0	0	0	0	0	0
dorzolamide	1140922714	S01EC03	Dorzolamide	207	0	0	0	0	0	0	0	0	0	0	0	0	0	0	0	0	0	0	0	0	0	0	0	0	0	0	0	0
cialis 20mg tablet	1141187818	G04BE08	Tadalafil	207	0	0	0	0	0	0	0	0	0	0	0	0	0	0	0	0	0	0	0	0	0	0	0	0	0	0	0	0
asacol mr 400mg e/c tablet	1141188658	A07EC02	Mesalazine	207	0	0	0	0	0	0	0	0	0	0	0	0	0	0	0	0	0	0	0	0	0	0	0	0	0	0	0	0
azithromycin	1140873642	J01FA10 |S01AA26	Azithromycin	206	0	0	0	0	0	0	0	0	0	0	0	0	0	0	0	0	0	0	0	0	0	0	0	0	0	0	0	0
avandamet 1mg / 500mg tablet	1141189094	A10BD03	Metformin |Rosiglitazone	205	0	0	0	0	0	0	0	0	0	0	0	0	0	0	0	0	0	0	0	0	0	0	0	0	0	0	0	0
tetralysal 300 capsule	1140873476	J01AA04	Lymecycline	202	0	0	0	0	0	0	0	0	0	0	0	0	0	0	0	0	0	0	0	0	0	0	0	0	0	0	0	0
celebrex 200mg capsule	1141176670	M01AH01	Celecoxib	202	0	0	0	0	0	0	0	0	0	0	0	0	0	0	0	0	0	0	0	0	0	0	0	0	0	0	0	0
logynon tablet	1140869176	G03AA07	Levonorgestrel |Ethinyl Estradiol	201	0	0	0	0	0	0	0	0	0	0	0	0	0	0	0	0	0	0	0	0	0	0	0	0	0	0	0	0
flucloxacillin	1140872694	J01CF05	Flucloxacillin	201	0	0	0	0	0	0	0	0	0	0	0	0	0	0	0	0	0	0	0	0	0	0	0	0	0	0	0	0
acyclovir	1140909954	D06BB03 |J05AB01 |S01AD03	Aciclovir	199	0	0	0	0	0	0	0	0	0	0	0	0	0	0	0	0	0	0	0	0	0	0	0	0	0	0	0	0
nicotine product	1140872492	N07BA01	Nicotine	197	0	0	0	0	0	0	0	0	0	0	0	0	0	0	0	0	0	0	0	0	0	0	0	0	0	0	0	0
climesse tablet	1140926430	G03FB05	Norethisterone |Estradiol	197	0	0	0	0	0	0	0	0	0	0	0	0	0	0	0	0	0	0	0	0	0	0	0	0	0	0	0	0
ciprofloxacin	1140874138	J01MA02 |S01AE03 |S02AA15 |S03AA07	Ciprofloxacin	196	0	0	0	0	0	0	0	0	0	0	0	0	0	0	0	0	0	0	0	0	0	0	0	0	0	0	0	0
magnesium citrate	1140865872	A06AD19 |A12CC04 |B05CB03	Magnesium Citrate	195	0	0	0	0	0	0	0	0	0	0	0	0	0	0	0	0	0	0	0	0	0	0	0	0	0	0	0	0
rhinocort 50micrograms nasal spray	1140876146	R01AD05	Budesonide	194	0	0	0	0	0	0	0	0	0	0	0	0	0	0	0	0	0	0	0	0	0	0	0	0	0	0	0	0
senna product	1141157178	A06AB06	Senna Glycoside	193	0	0	0	0	0	0	0	0	0	0	0	0	0	0	0	0	0	0	0	0	0	0	0	0	0	0	0	0
arcoxia 60mg tablet	1141180148	M01AH05	Etoricoxib	192	0	0	0	0	0	0	0	0	0	0	0	0	0	0	0	0	0	0	0	0	0	0	0	0	0	0	0	0
lisinopril+hydrochlorothiazide 10mg/12.5mg tablet	1140864952	C09BA03	Lisinopril |Hydrochlorothiazide	191	0	0	0	0	0	0	0	0	0	0	0	0	0	0	0	0	0	0	0	0	0	0	0	0	0	0	0	0
piroxicam	1140871666	M01AC01 |M02AA07 |S01BC06	Piroxicam	191	0	0	0	0	0	0	0	0	0	0	0	0	0	0	0	0	0	0	0	0	0	0	0	0	0	0	0	0
dermol 500 lotion	1140927320	D08A	Chlorhexidine |Benzalkonium	191	0	0	0	0	0	0	0	0	0	0	0	0	0	0	0	0	0	0	0	0	0	0	0	0	0	0	0	0
vitamin a	1140852756	A11CA01 |D10AD02 |S01XA02 |R01AX02	Vitamin A	190	0	0	0	0	0	0	0	0	0	0	0	0	0	0	0	0	0	0	0	0	0	0	0	0	0	0	0	0
phyllocontin continus 225mg m/r tablet	1140862266	R03DA05	Aminophylline	189	0	0	0	0	0	0	0	0	0	0	0	0	0	0	0	0	0	0	0	0	0	0	0	0	0	0	0	0
triamcinolone	1140868426	A01AC01 |C05AA12 |D07AB09 |D07XB02 |H02AB08 |R01AD11 |R03BA06 |S01BA05	Triamcinolone	189	0	0	0	0	0	0	0	0	0	0	0	0	0	0	0	0	0	0	0	0	0	0	0	0	0	0	0	0
imdur 60mg durule	1140860976	C01DA14	Isosorbide Mononitrate	188	0	0	0	0	0	0	0	0	0	0	0	0	0	0	0	0	0	0	0	0	0	0	0	0	0	0	0	0
terazosin	1140879798	G04CA03	Terazosin	187	0	0	0	0	0	0	0	0	0	0	0	0	0	0	0	0	0	0	0	0	0	0	0	0	0	0	0	0
lorazepam	1140863302	N05BA06	Lorazepam	186	0	0	0	0	0	0	0	0	0	0	0	0	0	0	0	0	0	0	0	0	0	0	0	0	0	0	0	0
codeine phosphate+kaolin 10mg/3g/10ml mixture	1140865654	N02AA59	Codeine |Kaolin	186	186	0	186	0	0	0	0	0	0	0	0	0	0	0	0	0	0	0	0	0	0	0	0	0	0	0	0	0
clobetasone	1140884696	D07AB01 |S01BA09	Clobetasone	185	0	0	0	0	0	0	0	0	0	0	0	0	0	0	0	0	0	0	0	0	0	0	0	0	0	0	0	0
slozem 120mg m/r capsule	1140911698	C08DB01	Diltiazem	185	0	0	0	0	0	0	0	0	0	0	0	0	0	0	0	0	0	0	0	0	0	0	0	0	0	0	0	0
adipine mr 10 m/r tablet	1140923572	C08CA05	Nifedipine	185	0	0	0	0	0	0	0	0	0	0	0	0	0	0	0	0	0	0	0	0	0	0	0	0	0	0	0	0
xatral 2.5mg tablet	1140864472	G04CA01	Alfuzosin	184	0	0	0	0	0	0	0	0	0	0	0	0	0	0	0	0	0	0	0	0	0	0	0	0	0	0	0	0
movelat gel	1140875632	M02AC	Salicylic Acid |Mucopolysaccharide Polysulfate	184	0	0	0	0	0	0	0	0	0	0	0	0	0	0	0	0	0	0	0	0	0	0	0	0	0	0	0	0
angitil sr 90 m/r capsule	1140917428	C08DB01	Diltiazem	184	0	0	0	0	0	0	0	0	0	0	0	0	0	0	0	0	0	0	0	0	0	0	0	0	0	0	0	0
half-inderal la 80mg m/r capsule	1140866800	C07AA05	Propranolol	183	0	0	0	0	0	0	0	0	0	0	0	0	0	0	0	0	0	0	0	0	0	0	0	0	183	0	0	183
magnesium carbonate	1140881320	A02AA01 |A06AD01	Magnesium Carbonate	183	0	0	0	0	0	0	0	0	0	0	0	0	0	0	0	0	0	0	0	0	0	0	0	0	0	0	0	0
istin 5mg tablet	1140861202	C08CA01	Amlodipine	182	0	0	0	0	0	0	0	0	0	0	0	0	0	0	0	0	0	0	0	0	0	0	0	0	0	0	0	0
cilest tablet	1140869346	G03AA11	Norgestimate |Ethinyl Estradiol	182	0	0	0	0	0	0	0	0	0	0	0	0	0	0	0	0	0	0	0	0	0	0	0	0	0	0	0	0
hydroxyzine	1140883656	N05BB01	Hydroxyzine	182	0	0	0	0	0	0	0	0	0	0	0	0	0	0	0	0	0	0	0	0	0	0	0	0	0	0	0	0
tenofovir	1141179764	J05AF	Tenofovir	182	0	0	0	0	0	0	0	0	0	0	0	0	0	0	0	0	0	0	0	0	0	0	0	0	0	0	0	0
mucodyne 375mg capsule	1140862952	R05CB03	Carbocisteine	181	0	0	0	0	0	0	0	0	0	0	0	0	0	0	0	0	0	0	0	0	0	0	0	0	0	0	0	0
chlorpromazine	1140879658	N05AA01	Chlorpromazine	181	0	0	0	0	0	0	0	0	0	0	0	0	0	0	0	0	0	0	0	0	0	0	0	0	0	0	0	0
oestrogel 0.06% gel	1141167206	G03CA03	Estradiol	181	0	0	0	0	0	0	0	0	0	0	0	0	0	0	0	0	0	0	0	0	0	0	0	0	0	0	0	0
ismo - isosorbide mononitrate	1140910512	C01DA14	Isosorbide Mononitrate	180	0	0	0	0	0	0	0	0	0	0	0	0	0	0	0	0	0	0	0	0	0	0	0	0	0	0	0	0
ursodeoxycholic acid	1141173328	A05AA02	Ursodeoxycholic Acid	180	0	0	0	0	0	0	0	0	0	0	0	0	0	0	0	0	0	0	0	0	0	0	0	0	0	0	0	0
coversyl 2mg tablet	1140860802	C09AA04	Perindopril	179	0	0	0	0	0	0	0	0	0	0	0	0	0	0	0	0	0	0	0	0	0	0	0	0	0	0	0	0
dothiepin	1140879628	N06AA16	Dosulepin	179	0	0	0	0	0	0	0	0	0	179	0	0	0	0	0	0	179	0	0	0	0	0	0	0	0	0	0	0
premique cycle 10mg tablet	1140922806	G03FB06	Medroxyprogesterone Acetate |Estradiol	179	0	0	0	0	0	0	0	0	0	0	0	0	0	0	0	0	0	0	0	0	0	0	0	0	0	0	0	0
sinemet-62.5 tablet	1141164872	N04BA02	Levodopa |Carbidopa	177	0	0	0	0	0	0	0	0	0	0	0	0	0	0	0	0	0	0	0	0	0	0	0	0	0	0	0	0
implanon 68mg subdermal implant	1141166200	G03AC08	Etonogestrel	177	0	0	0	0	0	0	0	0	0	0	0	0	0	0	0	0	0	0	0	0	0	0	0	0	0	0	0	0
paramax tablet	1140872036	N02BE51	Acetaminophen |Metoclopramide	176	0	0	0	0	0	0	0	176	176	0	0	0	0	0	0	0	0	0	0	0	0	0	0	0	0	0	0	0
manevac granules	1140879392	A06AC51	Senna Glycoside |Plantago Seed	176	0	0	0	0	0	0	0	0	0	0	0	0	0	0	0	0	0	0	0	0	0	0	0	0	0	0	0	0
cymalon cranberry 1.5g/5ml liquid	1141200108	A12BA02	Potassium Citrate	176	0	0	0	0	0	0	0	0	0	0	0	0	0	0	0	0	0	0	0	0	0	0	0	0	0	0	0	0
flu - influenza vaccine	1140910498	J07BB	Influenza Vaccine	175	0	0	0	0	0	0	0	0	0	0	0	0	0	0	0	0	0	0	0	0	0	0	0	0	0	0	0	0
cipramil 10mg tablet	1141151946	N06AB04	Citalopram	175	0	0	0	0	0	0	0	0	0	175	0	175	0	0	0	0	0	0	0	0	0	0	0	0	0	0	0	0
viagra 25mg tablet	1141168944	G04BE03	Sildenafil	174	0	0	0	0	0	0	0	0	0	0	0	0	0	0	0	0	0	0	0	0	0	0	0	0	0	0	0	0
forceval capsule	1140870488	A11AA	Mineral |Multivitamin	173	0	0	0	0	0	0	0	0	0	0	0	0	0	0	0	0	0	0	0	0	0	0	0	0	0	0	0	0
zumenon 1mg tablet	1140928878	G03CA03	Estradiol	173	0	0	0	0	0	0	0	0	0	0	0	0	0	0	0	0	0	0	0	0	0	0	0	0	0	0	0	0
vascalpha 5mg m/r tablet	1141190160	C08CA02	Felodipine	173	0	0	0	0	0	0	0	0	0	0	0	0	0	0	0	0	0	0	0	0	0	0	0	0	0	0	0	0
tramacet 325mg/37.5mg tablet	1141190960	N02AJ13	Tramadol |Acetaminophen	172	172	172	0	0	172	0	0	0	0	0	0	0	0	0	0	0	0	0	0	0	0	0	0	0	0	0	0	0
lyrica 25mg capsule	1141200072	N03AX16	Pregabalin	172	0	0	0	0	0	0	0	0	0	0	0	0	0	0	0	0	0	0	0	0	0	0	0	0	0	0	0	0
beclomist 50micrograms nasal spray	1141167708	R01AD01	Beclomethasone Dipropionate	171	0	0	0	0	0	0	0	0	0	0	0	0	0	0	0	0	0	0	0	0	0	0	0	0	0	0	0	0
cyanocobalamin product	1140870512	B03BA01	Cyanocobalamin	170	0	0	0	0	0	0	0	0	0	0	0	0	0	0	0	0	0	0	0	0	0	0	0	0	0	0	0	0
brimonidine tartrate	1141150750	D11AX21 |S01EA05	Brimonidine	170	0	0	0	0	0	0	0	0	0	0	0	0	0	0	0	0	0	0	0	0	0	0	0	0	0	0	0	0
formoterol	1141195224	R03AC13	Formoterol	170	0	0	0	0	0	0	0	0	0	0	0	0	0	0	0	0	0	0	0	0	0	0	0	0	0	0	0	0
rennie duo oral suspension	1141166086	A02AC01	Calcium Carbonate	169	0	0	0	0	0	0	0	0	0	0	0	0	0	0	0	0	0	0	0	0	0	0	0	0	0	0	0	0
clobetasol	1140888074	D07AD01	Clobetasol	167	0	0	0	0	0	0	0	0	0	0	0	0	0	0	0	0	0	0	0	0	0	0	0	0	0	0	0	0
coaprovel 150mg/12.5mg tablet	1141172686	C09DA04	Hydrochlorothiazide |Irbesartan	167	0	0	0	0	0	0	0	0	0	0	0	0	0	0	0	0	0	0	0	0	0	0	0	0	0	0	0	0
zimovane ls 3.75mg tablet	1140928004	N05CF01	Zopiclone	166	0	0	0	0	0	0	0	0	0	0	0	0	0	0	0	0	0	0	0	0	0	0	0	0	0	0	0	0
hyoscine butylbromide	1140865394	A03BB01	Scopolamine Butylbromide	165	0	0	0	0	0	0	0	0	0	0	0	0	0	0	0	0	0	0	0	0	0	0	0	0	0	0	0	0
didronel 200mg tablet	1140868772	M05BA01	Etidronic Acid	164	0	0	0	0	0	0	0	0	0	0	0	0	0	0	0	0	0	0	0	0	0	0	0	0	0	0	0	0
madopar 62.5 capsule	1140872338	N04BA02	Levodopa |Benserazide	164	0	0	0	0	0	0	0	0	0	0	0	0	0	0	0	0	0	0	0	0	0	0	0	0	0	0	0	0
ispaghula husk product	1141157494	A06AC01	Plantago Seed	162	0	0	0	0	0	0	0	0	0	0	0	0	0	0	0	0	0	0	0	0	0	0	0	0	0	0	0	0
pyridoxine preparation	1140888362	A11HA02	Pyridoxine	161	0	0	0	0	0	0	0	0	0	0	0	0	0	0	0	0	0	0	0	0	0	0	0	0	0	0	0	0
motilium 10mg tablet	1140867998	A03FA03	Domperidone	160	0	0	0	0	0	0	0	0	0	0	0	0	0	0	0	0	0	0	0	0	0	0	0	0	0	0	0	0
questran 4g/sachet powder	1140861936	C10AC01	Cholestyramine	159	0	0	0	0	0	0	0	0	0	0	0	0	0	0	0	0	0	0	0	0	0	0	0	0	0	0	0	0
indivina 1mg/2.5mg tablet	1141172436	G03FA12	Medroxyprogesterone Acetate |Estradiol	159	0	0	0	0	0	0	0	0	0	0	0	0	0	0	0	0	0	0	0	0	0	0	0	0	0	0	0	0
keppra 250mg tablet	1141171940	N03AX14	Levetiracetam	158	0	0	0	0	0	0	0	0	0	0	0	0	0	0	0	0	0	0	0	0	0	0	0	0	0	0	0	0
budesonide product	1141157418	A07EA06 |D07AC09 |R01AD05 |R03BA02	Budesonide	157	0	0	0	0	0	0	0	0	0	0	0	0	0	0	0	0	0	0	0	0	0	0	0	0	0	0	0	0
oestradiol product	1140868456	G03CA03	Estradiol	156	0	0	0	0	0	0	0	0	0	0	0	0	0	0	0	0	0	0	0	0	0	0	0	0	0	0	0	0
mercilon tablet	1140869164	G03AA09	Desogestrel |Ethinyl Estradiol	156	0	0	0	0	0	0	0	0	0	0	0	0	0	0	0	0	0	0	0	0	0	0	0	0	0	0	0	0
ketoprofen	1140871506	M01AE03 |M02AA10	Ketoprofen	156	0	0	0	0	0	0	0	0	0	0	0	0	0	0	0	0	0	0	0	0	0	0	0	0	0	0	0	0
balsalazide disodium	1141153242	A07EC04	Balsalazide	156	0	0	0	0	0	0	0	0	0	0	0	0	0	0	0	0	0	0	0	0	0	0	0	0	0	0	0	0
amantadine	1140879644	N04BB01	Amantadine	155	0	0	0	0	0	0	0	0	0	0	0	0	0	0	0	0	0	0	0	0	0	0	0	0	0	0	0	0
betnesol 0.1% eye/ear/nose drops	1140882626	S01BA06 |S02BA07 |S03BA03	Betamethasone	155	0	0	0	0	0	0	0	0	0	0	0	0	0	0	0	0	0	0	0	0	0	0	0	0	0	0	0	0
norgeston tablet	1140869370	G03AC03	Levonorgestrel	154	0	0	0	0	0	0	0	0	0	0	0	0	0	0	0	0	0	0	0	0	0	0	0	0	0	0	0	0
depakote 250mg e/c tablet	1141172838	N05AX	Valproic Acid	154	0	0	0	0	0	0	0	0	0	0	0	0	0	0	0	0	0	0	0	0	0	0	0	0	0	0	0	0
phenobarbitone	2038460068	N03AA02	Phenobarbital	154	0	0	0	0	0	0	0	0	0	0	0	0	0	0	0	0	0	0	0	0	0	0	0	0	0	0	0	0
merbentyl 10mg tablet	1140865382	A03AA07	Dicyclomine	151	0	0	0	0	0	0	0	0	0	0	0	0	0	0	0	0	0	0	0	0	0	0	0	0	0	0	0	0
serc-8 tablet	1140868064	N07CA01	Betahistine	151	0	0	0	0	0	0	0	0	0	0	0	0	0	0	0	0	0	0	0	0	0	0	0	0	0	0	0	0
salbutamol+ipratropium 100micrograms/20micrograms inhaler	1140864966	R03AL02	Ipratropium Bromide |Salbutamol	150	0	0	0	0	0	0	0	0	0	0	0	0	0	0	0	0	0	0	0	0	0	0	0	0	0	0	0	0
humira 40mg injection solution 0.8ml prefilled syringe	1141188594	L04AB04	Adalimumab	150	0	0	0	0	0	0	0	0	0	0	0	0	0	0	0	0	0	0	0	0	0	0	0	0	0	0	0	0
tears naturale eye drops	1140878172	S01XA20	Hypromellose |Dextran 70	149	0	0	0	0	0	0	0	0	0	0	0	0	0	0	0	0	0	0	0	0	0	0	0	0	0	0	0	0
oramorph 10mg/5ml oral solution	1140882272	N02AA01	Morphine	149	149	0	0	0	0	0	0	0	0	0	0	0	0	0	0	0	0	0	0	0	0	0	0	0	0	0	0	0
gamolenic acid	1140880072	D11AX02	Gamolenic Acid	148	0	0	0	0	0	0	0	0	0	0	0	0	0	0	0	0	0	0	0	0	0	0	0	0	0	0	0	0
reductil 10mg capsule	1141174508	A08AA10	Sibutramine	148	0	0	0	0	0	0	0	0	0	0	0	0	0	0	0	0	0	0	0	0	0	0	0	0	0	0	0	0
sodium bicarbonate	1140877826	B05CB04 |B05XA02	Sodium Bicarbonate	147	0	0	0	0	0	0	0	0	0	0	0	0	0	0	0	0	0	0	0	0	0	0	0	0	0	0	0	0
evista 60mg tablet	1141168578	G03XC01	Raloxifene	147	0	0	0	0	0	0	0	0	0	0	0	0	0	0	0	0	0	0	0	0	0	0	0	0	0	0	0	0
micardis 20mg tablet	1141172492	C09CA07	Telmisartan	147	0	0	0	0	0	0	0	0	0	0	0	0	0	0	0	0	0	0	0	0	0	0	0	0	0	0	0	0
monomax xl 60mg m/r tablet	1141172698	C01DA14	Isosorbide Mononitrate	147	0	0	0	0	0	0	0	0	0	0	0	0	0	0	0	0	0	0	0	0	0	0	0	0	0	0	0	0
zirtek allergy 10mg tablet	1141180662	R06AE07	Cetirizine	147	0	0	0	0	0	0	0	0	0	0	0	0	0	0	0	0	0	0	0	0	0	0	0	0	0	0	0	0
care cetirizine hayfever relief 10mg tablet	1141187230	R06AE07	Cetirizine	147	0	0	0	0	0	0	0	0	0	0	0	0	0	0	0	0	0	0	0	0	0	0	0	0	0	0	0	0
macrogol ointment	1140854076	A06AD15	Polyethylene Glycol	146	0	0	0	0	0	0	0	0	0	0	0	0	0	0	0	0	0	0	0	0	0	0	0	0	0	0	0	0
b12 - cyanocobalamin prep	1140912228	B03BA01	Cyanocobalamin	146	0	0	0	0	0	0	0	0	0	0	0	0	0	0	0	0	0	0	0	0	0	0	0	0	0	0	0	0
nitromin 400micrograms cfc-free spray	1141145630	C01DA02	Nitroglycerin	146	0	0	0	0	0	0	0	0	0	0	0	0	0	0	0	0	0	0	0	0	0	0	0	0	0	0	0	0
celiprolol	1140879762	C07AB08	Celiprolol	145	0	0	0	0	0	0	0	0	0	0	0	0	0	0	0	0	0	0	0	0	0	0	0	0	145	0	0	0
tetracycline	1140873450	A01AB13 |D06AA04 |J01AA07 |S01AA09 |S02AA08 |S03AA02	Tetracycline	144	0	0	0	0	0	0	0	0	0	0	0	0	0	0	0	0	0	0	0	0	0	0	0	0	0	0	0	0
sodium cromoglycate	1140862526	A07EB01 |D11AH03 |R01AC01 |R03BC01 |S01GX01	Cromoglicic Acid	143	0	0	0	0	0	0	0	0	0	0	0	0	0	0	0	0	0	0	0	0	0	0	0	0	0	0	0	0
dexamethasone	1140874816	A01AC02 |C05AA09 |D07AB19 |D07XB05 |D10AA03 |H02AB02 |R01AD03 |S01BA01 |S01CB01 |S02BA06 |S03BA01	Dexamethasone	143	0	0	0	0	0	0	0	0	0	0	0	0	0	0	0	0	0	0	0	0	0	0	0	0	0	0	0	0
nefopam	1140884560	N02BG06	Nefopam	143	0	0	0	0	0	0	0	0	0	0	0	0	0	0	0	0	0	0	0	0	0	0	0	0	0	0	0	0
cetraben cream	1141173872	D02AX	Glycerin |Petrolatum |Light Mineral Oil	143	0	0	0	0	0	0	0	0	0	0	0	0	0	0	0	0	0	0	0	0	0	0	0	0	0	0	0	0
enalapril maleate+hydrochlorothiazide 20mg/12.5mg tablet	1140860790	C09BA02	Enalapril |Hydrochlorothiazide	141	0	0	0	0	0	0	0	0	0	0	0	0	0	0	0	0	0	0	0	0	0	0	0	0	0	0	0	0
co-careldopa	1140882112	N04BA02	Levodopa |Carbidopa	141	0	0	0	0	0	0	0	0	0	0	0	0	0	0	0	0	0	0	0	0	0	0	0	0	0	0	0	0
liothyronine	1140884512	H03AA02	Liothyronine	141	0	0	0	0	0	0	0	0	0	0	0	0	0	0	0	0	0	0	0	0	0	0	0	0	0	0	0	0
glibenclamide	1140874718	A10BB01	Glyburide	140	0	0	0	0	0	0	0	0	0	0	0	0	0	0	0	0	0	0	0	0	0	0	0	0	0	0	0	0
arcoxia 90mg tablet	1141180150	M01AH05	Etoricoxib	140	0	0	0	0	0	0	0	0	0	0	0	0	0	0	0	0	0	0	0	0	0	0	0	0	0	0	0	0
zirtek 10mg tablet	1140862770	R06AE07	Cetirizine	139	0	0	0	0	0	0	0	0	0	0	0	0	0	0	0	0	0	0	0	0	0	0	0	0	0	0	0	0
phenobarbital	1140910706	N03AA02	Phenobarbital	139	0	0	0	0	0	0	0	0	0	0	0	0	0	0	0	0	0	0	0	0	0	0	0	0	0	0	0	0
vardenafil	1141192248	G04BE09	Vardenafil	139	0	0	0	0	0	0	0	0	0	0	0	0	0	0	0	0	0	0	0	0	0	0	0	0	0	0	0	0
anusol cream	1140865816	C05AX	Zinc Oxide |Bismuth Subsalicylate |Balsam Of Peru	138	0	0	0	0	0	0	0	0	0	0	0	0	0	0	0	0	0	0	0	0	0	0	0	0	0	0	0	0
canesten 1% cream	1140878530	D01AC01	Clotrimazole	137	0	0	0	0	0	0	0	0	0	0	0	0	0	0	0	0	0	0	0	0	0	0	0	0	0	0	0	0
mirapexin 0.088mg tablet	1141164068	N04BC05	Pramipexole	137	0	0	0	0	0	0	0	0	0	0	0	0	0	0	0	0	0	0	0	0	0	0	0	0	0	0	0	0
zydol 50mg capsule	1140865000	N02AX02	Tramadol	136	136	0	0	0	136	0	0	0	0	0	0	0	0	0	0	0	0	0	0	0	0	0	0	0	0	0	0	0
securon 40mg tablet	1140866466	C08DA01	Verapamil	136	0	0	0	0	0	0	0	0	0	0	0	0	0	0	0	0	0	0	0	0	0	0	0	0	0	0	0	0
cozaar-comp 50mg/12.5mg tablet	1141151018	C09DA01	Losartan |Hydrochlorothiazide	136	0	0	0	0	0	0	0	0	0	0	0	0	0	0	0	0	0	0	0	0	0	0	0	0	0	0	0	0
asasantin retard m/r capsule	1141167848	B01AC30	Acetylsalicylic Acid |Dipyridamole	136	0	0	0	0	0	0	0	0	0	0	0	0	0	0	0	0	0	0	0	0	0	0	0	0	0	0	0	0
irbesartan+hydrochlorothiazide 150mg/12.5mg tablet	1141172682	C09DA04	Hydrochlorothiazide |Irbesartan	136	0	0	0	0	0	0	0	0	0	0	0	0	0	0	0	0	0	0	0	0	0	0	0	0	0	0	0	0
clotrimazole	1140880288	A01AB18 |D01AC01 |G01AF02	Clotrimazole	135	0	0	0	0	0	0	0	0	0	0	0	0	0	0	0	0	0	0	0	0	0	0	0	0	0	0	0	0
synalar 1:10 cream	1140913292	D07AC04	Fluocinolone Acetonide	135	0	0	0	0	0	0	0	0	0	0	0	0	0	0	0	0	0	0	0	0	0	0	0	0	0	0	0	0
sno-tears eye drops	1140878184	S01XA20	Polyvinyl Alcohol	134	0	0	0	0	0	0	0	0	0	0	0	0	0	0	0	0	0	0	0	0	0	0	0	0	0	0	0	0
protelos 2g sachets	1141200768	M05BX03	Strontium Ranelate	133	0	0	0	0	0	0	0	0	0	0	0	0	0	0	0	0	0	0	0	0	0	0	0	0	0	0	0	0
oxycodone hydrochloride	1141171038	N02AA05	Oxycodone	132	132	0	0	0	0	0	0	0	0	0	0	0	0	0	0	0	0	0	0	0	0	0	0	0	0	0	0	0
cabergoline	1140864566	G02CB03 |N04BC06	Cabergoline	131	0	0	0	0	0	0	0	0	0	0	0	0	0	0	0	0	0	0	0	0	0	0	0	0	0	0	0	0
inderal 10mg tablet	1140866804	C07AA05	Propranolol	131	0	0	0	0	0	0	0	0	0	0	0	0	0	0	0	0	0	0	0	0	0	0	0	0	131	0	0	131
amitriptyline hydrochloride+perphenazine 10mg/2mg tablet	1140867948	N06CA01	Amitriptyline |Perphenazine	131	0	0	0	0	0	0	0	0	0	0	0	0	0	0	0	0	0	0	0	0	0	0	0	0	0	0	0	0
capasal shampoo	1140878512	D05AA	Salicylic Acid |Coal Tar |Coconut Oil	131	0	0	0	0	0	0	0	0	0	0	0	0	0	0	0	0	0	0	0	0	0	0	0	0	0	0	0	0
chlorpheniramine	1140883520	R06AB04	Chlorphenamine	131	0	0	0	0	0	0	0	0	0	0	0	0	0	0	0	0	0	0	0	0	0	0	0	0	0	0	0	0
fentanyl	1140880956	N01AH01 |N02AB03	Fentanyl	130	130	0	0	0	0	0	0	0	0	0	0	0	0	0	0	0	0	0	0	0	0	0	0	0	0	0	0	0
solpadeine capsule	1141168650	N02AJ06	Caffeine |Acetaminophen |Codeine	130	130	130	130	0	0	0	0	0	0	0	0	0	0	0	0	0	0	0	0	0	0	0	0	0	0	0	0	0
almotriptan	1141172728	N02CC05	Almotriptan	130	0	0	0	0	0	0	0	0	0	0	0	0	0	0	0	0	0	0	0	0	0	0	0	0	0	0	0	0
kapake tablet	1140864070	N02AJ06	Acetaminophen |Codeine	129	129	129	129	0	0	0	0	0	0	0	0	0	0	0	0	0	0	0	0	0	0	0	0	0	0	0	0	0
desmopressin	1140868816	H01BA02	Desmopressin	129	0	0	0	0	0	0	0	0	0	0	0	0	0	0	0	0	0	0	0	0	0	0	0	0	0	0	0	0
indoramin	1140879782	C02CA02	Indoramin	129	0	0	0	0	0	0	0	0	0	0	0	0	0	0	0	0	0	0	0	0	0	0	0	0	0	0	0	0
nedocromil	1140883706	R01AC07 |R03BC03 |S01GX04	Nedocromil	129	0	0	0	0	0	0	0	0	0	0	0	0	0	0	0	0	0	0	0	0	0	0	0	0	0	0	0	0
oestrogel 1.25g gel	1140917450	G03CA03	Estradiol	129	0	0	0	0	0	0	0	0	0	0	0	0	0	0	0	0	0	0	0	0	0	0	0	0	0	0	0	0
dorzolamide+timolol	1141169516	S01ED51	Timolol |Dorzolamide	129	0	0	0	0	0	0	0	0	0	0	0	0	0	0	0	0	0	0	0	0	0	0	0	0	0	0	0	0
buccastem 3mg tablet	1140868192	N05AB04	Prochlorperazine	128	0	0	0	0	0	0	0	0	0	0	0	0	0	0	0	0	0	0	0	0	0	0	0	0	0	0	0	0
dixarit 25mcg tablet	1140871984	N02CX02	Clonidine	128	0	0	0	0	0	0	0	0	0	0	0	0	0	0	0	0	0	0	0	0	0	0	0	0	0	0	0	0
beclomethasone dipropionate+salbutamol	1140881938	R03AK13	Beclomethasone Dipropionate |Salbutamol	127	0	0	0	0	0	0	0	0	0	0	0	0	0	0	0	0	0	0	0	0	0	0	0	0	0	0	0	0
maxidex eye drops	1140882722	S01BA01	Dexamethasone	127	0	0	0	0	0	0	0	0	0	0	0	0	0	0	0	0	0	0	0	0	0	0	0	0	0	0	0	0
eltroxin 25micrograms tablet	1141178036	H03AA01	Levothyroxine	127	0	0	0	0	0	0	0	0	0	0	0	0	0	0	0	0	0	0	0	0	0	0	0	0	0	0	0	0
phenoxymethylpenicillin	1140872590	J01CE02	Phenoxymethylpenicillin	126	0	0	0	0	0	0	0	0	0	0	0	0	0	0	0	0	0	0	0	0	0	0	0	0	0	0	0	0
bicalutamide	1140917306	L02BB03	Bicalutamide	126	0	0	0	0	0	0	0	0	0	0	0	0	0	0	0	0	0	0	0	0	0	0	0	0	0	0	0	0
salbuvent 100micrograms inhaler	1140855380	R03AC02	Salbutamol	125	0	0	0	0	0	0	0	0	0	0	0	0	0	0	0	0	0	0	0	0	0	0	0	0	0	0	0	0
hydroxocobalamin product	1140870504	B03BA03 |V03AB33	Hydroxocobalamin	124	0	0	0	0	0	0	0	0	0	0	0	0	0	0	0	0	0	0	0	0	0	0	0	0	0	0	0	0
glucose product	1140888438	B05CX01 |V04CA02 |V06DC01	Glucose	124	0	0	0	0	0	0	0	0	0	0	0	0	0	0	0	0	0	0	0	0	0	0	0	0	0	0	0	0
deep relief ibuprofen gel	1140911750	M02AX	Ibuprofen |Menthol	124	0	0	0	0	0	0	0	0	0	0	0	0	0	0	0	0	0	0	0	0	0	0	0	0	0	0	0	0
acrivastine	1140862760	R06AX18	Acrivastine	123	0	0	0	0	0	0	0	0	0	0	0	0	0	0	0	0	0	0	0	0	0	0	0	0	0	0	0	0
cetraben emollient cream	1141185986	D02AX	Mineral Oil |Petrolatum	123	0	0	0	0	0	0	0	0	0	0	0	0	0	0	0	0	0	0	0	0	0	0	0	0	0	0	0	0
bendroflumethiazide+potassium 2.5mg/7.7mmol m/r tablet	1141194800	C03AB01	Bendroflumethiazide |Potassium	123	0	0	0	0	0	0	0	0	0	0	0	0	0	0	0	0	0	0	0	0	0	0	0	0	0	0	0	0
estradot 25micrograms patch	1141202030	G03CA03	Estradiol	123	0	0	0	0	0	0	0	0	0	0	0	0	0	0	0	0	0	0	0	0	0	0	0	0	0	0	0	0
migril tablet	1140872058	N02CA52	Caffeine |Ergotamine |Cyclizine	122	0	0	0	0	0	0	0	0	0	0	0	0	0	0	0	0	0	0	0	0	0	0	0	0	0	0	0	0
loratadine product	1141157324	R06AX13	Loratadine	122	0	0	0	0	0	0	0	0	0	0	0	0	0	0	0	0	0	0	0	0	0	0	0	0	0	0	0	0
berocca effervescent tablet	1141188210	A11AA	Mineral |Multivitamin	122	0	0	0	0	0	0	0	0	0	0	0	0	0	0	0	0	0	0	0	0	0	0	0	0	0	0	0	0
isosorbide dinitrate	1140861008	C01DA08 |C05AE02	Isosorbide Dinitrate	121	0	0	0	0	0	0	0	0	0	0	0	0	0	0	0	0	0	0	0	0	0	0	0	0	0	0	0	0
marvelon tablet	1140869162	G03AA09	Desogestrel |Ethinyl Estradiol	121	0	0	0	0	0	0	0	0	0	0	0	0	0	0	0	0	0	0	0	0	0	0	0	0	0	0	0	0
mometasone furoate 0.1% ointment	1140888176	D07AC13	Mometasone	121	0	0	0	0	0	0	0	0	0	0	0	0	0	0	0	0	0	0	0	0	0	0	0	0	0	0	0	0
sandrena 0.5mg gel	1141151368	G03CA03	Estradiol	121	0	0	0	0	0	0	0	0	0	0	0	0	0	0	0	0	0	0	0	0	0	0	0	0	0	0	0	0
avodart 500micrograms capsule	1141192004	G04CB02	Dutasteride	121	0	0	0	0	0	0	0	0	0	0	0	0	0	0	0	0	0	0	0	0	0	0	0	0	0	0	0	0
codipar caplet	1141187304	N02AJ06	Acetaminophen |Codeine	120	120	120	120	0	0	0	0	0	0	0	0	0	0	0	0	0	0	0	0	0	0	0	0	0	0	0	0	0
dovonex 50micrograms/g ointment	1140878378	D05AX02	Calcipotriol	119	0	0	0	0	0	0	0	0	0	0	0	0	0	0	0	0	0	0	0	0	0	0	0	0	0	0	0	0
protium 20mg e/c tablet	1141164616	A02BC02	Pantoprazole	119	0	0	0	0	0	0	0	0	0	0	0	0	0	0	0	0	0	0	0	119	0	0	0	0	0	0	0	0
eplerenone	1141201244	C03DA04	Eplerenone	119	0	0	0	0	0	0	0	0	0	0	0	0	0	0	0	0	0	0	0	0	0	0	0	0	0	0	0	0
natrilix sr 1.5mg m/r tablet	1141146378	C03BA11	Indapamide	118	0	0	0	0	0	0	0	0	0	0	0	0	0	0	0	0	0	0	0	0	0	0	0	0	0	0	0	0
clarithromycin	1140873634	J01FA09	Clarithromycin	117	0	0	0	0	0	0	0	0	0	0	0	0	0	0	0	0	0	0	0	0	0	0	0	0	0	0	0	0
felendil xl 5mg m/r tablet	1141188836	C08CA02	Felodipine	117	0	0	0	0	0	0	0	0	0	0	0	0	0	0	0	0	0	0	0	0	0	0	0	0	0	0	0	0
dermol cream	1141195836	D02AX	Chlorhexidine |Mineral Oil |Benzalkonium |Isopropyl Myristate	117	0	0	0	0	0	0	0	0	0	0	0	0	0	0	0	0	0	0	0	0	0	0	0	0	0	0	0	0
perindopril+indapamide	1141180592	C09BA04	Perindopril |Indapamide	116	0	0	0	0	0	0	0	0	0	0	0	0	0	0	0	0	0	0	0	0	0	0	0	0	0	0	0	0
amlostin 5mg tablet	1141200400	C08CA01	Amlodipine	116	0	0	0	0	0	0	0	0	0	0	0	0	0	0	0	0	0	0	0	0	0	0	0	0	0	0	0	0
polytar liquid	1140878498	D05AA	Coal Tar	115	0	0	0	0	0	0	0	0	0	0	0	0	0	0	0	0	0	0	0	0	0	0	0	0	0	0	0	0
femara 2.5mg tablet	1141145900	L02BG04	Letrozole	115	0	0	0	0	0	0	0	0	0	0	0	0	0	0	0	0	0	0	0	0	0	0	0	0	0	0	0	0
hydromol cream	1140878328	D02A	Sodium Pyrrolidone Carboxylate	114	0	0	0	0	0	0	0	0	0	0	0	0	0	0	0	0	0	0	0	0	0	0	0	0	0	0	0	0
alphagan 0.2% eye drops	1141150754	S01EA05	Brimonidine	114	0	0	0	0	0	0	0	0	0	0	0	0	0	0	0	0	0	0	0	0	0	0	0	0	0	0	0	0
co-trimoxazole	1140873780	J01EE01	Trimethoprim |Sulfamethoxazole	113	0	0	0	0	0	0	0	0	0	0	0	0	0	0	0	0	0	0	0	0	0	0	0	0	0	0	0	0
folinic acid	1141173342	V03AF03	Leucovorin	113	0	0	0	0	0	0	0	0	0	0	0	0	0	0	0	0	0	0	0	0	0	0	0	0	0	0	0	0
bromelains	1140853200	D03BA03 |M09AB03	Bromelain	112	0	0	0	0	0	0	0	0	0	0	0	0	0	0	0	0	0	0	0	0	0	0	0	0	0	0	0	0
glyclizide	1140910566	A10BB09	Gliclazide	112	0	0	0	0	0	0	0	0	0	0	0	0	0	0	0	0	0	0	0	0	0	0	0	0	0	0	0	0
tridestra tablet	1140921088	G03FB06	Medroxyprogesterone Acetate |Estradiol	112	0	0	0	0	0	0	0	0	0	0	0	0	0	0	0	0	0	0	0	0	0	0	0	0	0	0	0	0
oxis 6micrograms turbohaler	1141153236	R03AC13	Formoterol	111	0	0	0	0	0	0	0	0	0	0	0	0	0	0	0	0	0	0	0	0	0	0	0	0	0	0	0	0
calfovit d3 powder for oral suspension	1141191312	A12AX	Cholecalciferol |Calcium Phosphate	111	0	0	0	0	0	0	0	0	0	0	0	0	0	0	0	0	0	0	0	0	0	0	0	0	0	0	0	0
sustanon 100 oily injection	1140868538	G03BA03	Testosterone Propionate |Testosterone Decanoate |Testosterone Isocaproate |Testosterone Phenylpropionate	110	0	0	0	0	0	0	0	0	0	0	0	0	0	0	0	0	0	0	0	0	0	0	0	0	0	0	0	0
vitamin k product	1140871138	B02BA	Vitamin K	110	0	0	0	0	0	0	0	0	0	0	0	0	0	0	0	0	0	0	0	0	0	0	0	0	0	0	0	0
co-amoxiclav	1140882374	J01CA04	Amoxicillin	110	0	0	0	0	0	0	0	0	0	0	0	0	0	0	0	0	0	0	0	0	0	0	0	0	0	0	0	0
colestyramine	1140909780	C10AC01	Cholestyramine	110	0	0	0	0	0	0	0	0	0	0	0	0	0	0	0	0	0	0	0	0	0	0	0	0	0	0	0	0
calciferol	1140909876	A11CC05	Vitamin D	110	0	0	0	0	0	0	0	0	0	0	0	0	0	0	0	0	0	0	0	0	0	0	0	0	0	0	0	0
ibuprofen product	1141157412	C01EB16 |G02CC01 |M01AE01 |M02AA13 |R02AX02	Ibuprofen	110	0	0	0	0	0	0	0	0	0	0	0	0	0	0	0	0	0	0	0	0	0	0	0	0	0	0	0	0
phenergan 10mg tablet	1140862810	R06AD02	Promethazine	109	0	0	0	0	0	0	0	0	0	0	0	0	0	0	0	0	0	0	0	0	0	0	0	0	0	0	0	0
zestoretic 10 tablet	1140864618	C09BA03	Lisinopril |Hydrochlorothiazide	109	0	0	0	0	0	0	0	0	0	0	0	0	0	0	0	0	0	0	0	0	0	0	0	0	0	0	0	0
conjugated oestrogens	1140868406	G03CA57	Conjugated Estrogens	109	0	0	0	0	0	0	0	0	0	0	0	0	0	0	0	0	0	0	0	0	0	0	0	0	0	0	0	0
movelat cream	1140875630	M02AC	Salicylic Acid |Mucopolysaccharide Polysulfate	109	0	0	0	0	0	0	0	0	0	0	0	0	0	0	0	0	0	0	0	0	0	0	0	0	0	0	0	0
ritonavir	1140928384	J05AE03	Ritonavir	109	0	0	0	0	0	0	0	0	0	0	0	0	0	0	0	0	0	0	0	0	0	0	0	0	0	0	0	0
atenolol+bendroflumethiazide	1141194810	C07BB03	Atenolol |Bendroflumethiazide	109	0	0	0	0	0	0	0	0	0	0	0	0	0	0	0	0	0	0	0	0	0	0	0	0	109	109	0	0
trifluoperazine	1140868120	N05AB06	Trifluoperazine	108	0	0	0	0	0	0	0	0	0	0	0	0	0	0	0	0	0	0	0	0	0	0	0	0	0	0	0	0
metronidazole product	1141157364	A01AB17 |D06BX01 |G01AF01 |J01XD01 |P01AB01	Metronidazole	108	0	0	0	0	0	0	0	0	0	0	0	0	0	0	0	0	0	0	0	0	0	0	0	0	0	0	0	0
zapain capsule	1141178054	N02AJ06	Acetaminophen |Codeine	108	108	108	108	0	0	0	0	0	0	0	0	0	0	0	0	0	0	0	0	0	0	0	0	0	0	0	0	0
metrogel 0.75% gel	1140880462	D06BX01	Metronidazole	107	0	0	0	0	0	0	0	0	0	0	0	0	0	0	0	0	0	0	0	0	0	0	0	0	0	0	0	0
benadryl allergy relief 8mg capsule	1141162526	R06AX18	Acrivastine	107	0	0	0	0	0	0	0	0	0	0	0	0	0	0	0	0	0	0	0	0	0	0	0	0	0	0	0	0
aminophylline	1140862260	R03DA05	Aminophylline	106	0	0	0	0	0	0	0	0	0	0	0	0	0	0	0	0	0	0	0	0	0	0	0	0	0	0	0	0
nizatidine	1140865618	A02BA04	Nizatidine	106	0	0	0	0	0	0	0	0	0	0	0	0	0	0	0	0	0	0	0	106	0	0	0	0	0	0	0	0
modafinil	1141163114	N06BA07	Modafinil	106	0	0	0	0	0	0	0	0	0	0	0	0	0	0	0	0	0	0	0	0	0	0	0	0	0	0	0	0
solpadeine tablet	1141168648	N02AJ06	Acetaminophen |Codeine	106	106	106	106	0	0	0	0	0	0	0	0	0	0	0	0	0	0	0	0	0	0	0	0	0	0	0	0	0
latanoprost+timolol	1141184722	S01ED51	Timolol |Latanoprost	106	0	0	0	0	0	0	0	0	0	0	0	0	0	0	0	0	0	0	0	0	0	0	0	0	0	0	0	0
regulan 3.6g/sachet powder	1140865762	A06AC01	Plantago Seed	105	0	0	0	0	0	0	0	0	0	0	0	0	0	0	0	0	0	0	0	0	0	0	0	0	0	0	0	0
azelastine	1140883500	R01AC03 |R06AX19 |S01GX07	Azelastine	105	0	0	0	0	0	0	0	0	0	0	0	0	0	0	0	0	0	0	0	0	0	0	0	0	0	0	0	0
dovonex scalp solution	1140910884	D05AX02	Calcipotriol	105	0	0	0	0	0	0	0	0	0	0	0	0	0	0	0	0	0	0	0	0	0	0	0	0	0	0	0	0
amisulpride	1141153490	N05AL05	Amisulpride	105	0	0	0	0	0	0	0	0	0	0	0	0	0	0	0	0	0	0	0	0	0	0	0	0	0	0	0	0
lipantil micro 67mg capsule	1141162544	C10AB05	Fenofibrate	105	0	0	0	0	0	0	0	0	0	0	0	0	0	0	0	0	0	0	0	0	0	0	0	0	0	0	0	0
ascorbic acid product	1140870932	A11GA01 |S01XA15 |G01AD03	Vitamin C	104	0	0	0	0	0	0	0	0	0	0	0	0	0	0	0	0	0	0	0	0	0	0	0	0	0	0	0	0
piriteze 10mg tablet	1141179830	R06AE07	Cetirizine	104	0	0	0	0	0	0	0	0	0	0	0	0	0	0	0	0	0	0	0	0	0	0	0	0	0	0	0	0
coversyl plus 4mg/1.25mg tablet	1141180598	C09BA04	Perindopril |Indapamide	104	0	0	0	0	0	0	0	0	0	0	0	0	0	0	0	0	0	0	0	0	0	0	0	0	0	0	0	0
glipizide	1140874646	A10BB07	Glipizide	103	0	0	0	0	0	0	0	0	0	0	0	0	0	0	0	0	0	0	0	0	0	0	0	0	0	0	0	0
promethazine product	1140882082	D04AA10 |R06AD02	Promethazine	103	0	0	0	0	0	0	0	0	0	0	0	0	0	0	0	0	0	0	0	0	0	0	0	0	0	0	0	0
viazem xl 120mg m/r capsule	1141151474	C08DB01	Diltiazem	103	0	0	0	0	0	0	0	0	0	0	0	0	0	0	0	0	0	0	0	0	0	0	0	0	0	0	0	0
protopic 0.03% ointment	1141179846	D11AH01	Tacrolimus	103	0	0	0	0	0	0	0	0	0	0	0	0	0	0	0	0	0	0	0	0	0	0	0	0	0	0	0	0
monomil xl 60mg m/r tablet	1141189776	C01DA14	Isosorbide Mononitrate	103	0	0	0	0	0	0	0	0	0	0	0	0	0	0	0	0	0	0	0	0	0	0	0	0	0	0	0	0
clonidine hydrochloride 25micrograms tablet	1140871986	N02CX02	Clonidine	102	0	0	0	0	0	0	0	0	0	0	0	0	0	0	0	0	0	0	0	0	0	0	0	0	0	0	0	0
oilatum emollient bath additive	1140878248	D02A	Light Mineral Oil	101	0	0	0	0	0	0	0	0	0	0	0	0	0	0	0	0	0	0	0	0	0	0	0	0	0	0	0	0
potassium product	1140888432	A12BA	Potassium	101	0	0	0	0	0	0	0	0	0	0	0	0	0	0	0	0	0	0	0	0	0	0	0	0	0	0	0	0
vitamin d2	1140909878	A11CC01	Ergocalciferol	101	0	0	0	0	0	0	0	0	0	0	0	0	0	0	0	0	0	0	0	0	0	0	0	0	0	0	0	0
isosorbide mononitrate product	1141157254	C01DA14	Isosorbide Mononitrate	101	0	0	0	0	0	0	0	0	0	0	0	0	0	0	0	0	0	0	0	0	0	0	0	0	0	0	0	0
dicycloverine	1141194852	A03AA07	Dicyclomine	101	0	0	0	0	0	0	0	0	0	0	0	0	0	0	0	0	0	0	0	0	0	0	0	0	0	0	0	0
salbulin 100micrograms inhaler	1140861996	R03AC02	Salbutamol	100	0	0	0	0	0	0	0	0	0	0	0	0	0	0	0	0	0	0	0	0	0	0	0	0	0	0	0	0
sinemet-ls tablet	1140872420	N04BA02	Levodopa |Carbidopa	100	0	0	0	0	0	0	0	0	0	0	0	0	0	0	0	0	0	0	0	0	0	0	0	0	0	0	0	0
selegiline	1140879668	N04BD01	Selegiline	100	0	0	0	0	0	0	0	0	0	0	0	0	0	0	0	0	0	0	0	0	0	0	0	0	0	0	0	0
trusopt 2% ophthalmic solution	1140922718	S01EC03	Dorzolamide	100	0	0	0	0	0	0	0	0	0	0	0	0	0	0	0	0	0	0	0	0	0	0	0	0	0	0	0	0
ventide inhaler	1140862560	R03AK13	Beclomethasone Dipropionate |Salbutamol	99	0	0	0	0	0	0	0	0	0	0	0	0	0	0	0	0	0	0	0	0	0	0	0	0	0	0	0	0
ciprofibrate	1140862026	C10AB08	Ciprofibrate	98	0	0	0	0	0	0	0	0	0	0	0	0	0	0	0	0	0	0	0	0	0	0	0	0	0	0	0	0
alverine citrate+sterculia 0.5%/62% granules	1140865338	A03AX58	Alverine |Sterculia	98	0	0	0	0	0	0	0	0	0	0	0	0	0	0	0	0	0	0	0	0	0	0	0	0	0	0	0	0
gastrocote liquid	1140881414	A02AX	Sodium Bicarbonate |Aluminum Hydroxide |Alginic Acid |Magnesium Trisilicate	98	0	0	0	0	0	0	0	0	0	0	0	0	0	0	0	0	0	0	0	0	0	0	0	0	0	0	0	0
solaraze 3% gel	1141174424	D11AX18	Diclofenac	98	0	0	0	0	0	0	0	0	0	0	0	0	0	0	0	0	0	0	0	0	0	0	0	0	0	0	0	0
easyhaler salbutamol 100mcg breath-actuated dry powder inh	1141200640	R03AC02	Salbutamol	98	0	0	0	0	0	0	0	0	0	0	0	0	0	0	0	0	0	0	0	0	0	0	0	0	0	0	0	0
pilocarpine	1140875816	N07AX01 |S01EB01	Pilocarpine	97	0	0	0	0	0	0	0	0	0	0	0	0	0	0	0	0	0	0	0	0	0	0	0	0	0	0	0	0
locoid 0.1% cream	1140882852	D07AB02	Hydrocortisone	97	0	0	0	0	0	0	0	0	0	0	0	0	0	0	0	0	0	0	0	0	0	0	0	0	0	0	0	0
stalevo 50mg / 12.5mg / 200mg tablet	1141189134	N04BA03	Entacapone |Levodopa |Carbidopa	97	0	0	0	0	0	0	0	0	0	0	0	0	0	0	0	0	0	0	0	0	0	0	0	0	0	0	0	0
estracombi tts patch	1140868520	G03CA03	Norethisterone |Estradiol	96	0	0	0	0	0	0	0	0	0	0	0	0	0	0	0	0	0	0	0	0	0	0	0	0	0	0	0	0
lamictal 25mg tablet	1140872302	N03AX09	Lamotrigine	96	0	0	0	0	0	0	0	0	0	0	0	0	0	0	0	0	0	0	0	0	0	0	0	0	0	0	0	0
minims artificial tears single-use eye drops	1140878190	S01XA20	Sodium Chloride |Hydroxyethyl Cellulose	96	0	0	0	0	0	0	0	0	0	0	0	0	0	0	0	0	0	0	0	0	0	0	0	0	0	0	0	0
timodine cream	1140882756	D01A	Nystatin |Hydrocortisone |Benzalkonium	96	0	0	0	0	0	0	0	0	0	0	0	0	0	0	0	0	0	0	0	0	0	0	0	0	0	0	0	0
diclomax sr 75mg m/r capsule	1140917394	M01AB05	Diclofenac	96	0	0	0	0	0	0	0	0	0	0	0	0	0	0	0	0	0	0	0	0	0	0	0	0	0	0	0	0
yasmin tablet	1141179824	G03AA12	Ethinyl Estradiol |Drospirenone	96	0	0	0	0	0	0	0	0	0	0	0	0	0	0	0	0	0	0	0	0	0	0	0	0	0	0	0	0
rhumalgan 25mg e/c tablet	1140871180	M01AB05	Diclofenac	95	0	0	0	0	0	0	0	0	0	0	0	0	0	0	0	0	0	0	0	0	0	0	0	0	0	0	0	0
polyvinyl alcohol 1% eye drops	1140876006	S01AX20	Polyvinyl Alcohol	95	0	0	0	0	0	0	0	0	0	0	0	0	0	0	0	0	0	0	0	0	0	0	0	0	0	0	0	0
dulco-lax 5mg e/c tablet	1140865686	A06AB02	Bisacodyl	94	0	0	0	0	0	0	0	0	0	0	0	0	0	0	0	0	0	0	0	0	0	0	0	0	0	0	0	0
diprobase ointment	1140878286	D02AX	No Active Ingredients	94	0	0	0	0	0	0	0	0	0	0	0	0	0	0	0	0	0	0	0	0	0	0	0	0	0	0	0	0
bezalip-mono 400mg m/r tablet	1140861928	C10AB02	Bezafibrate	93	0	0	0	0	0	0	0	0	0	0	0	0	0	0	0	0	0	0	0	0	0	0	0	0	0	0	0	0
sudafed 60mg tablet	1140863098	R01BA02	Pseudoephedrine	93	0	0	0	0	0	0	0	0	0	0	0	0	0	0	0	0	0	0	0	0	0	0	0	0	0	0	0	0
ovranette tablet	1140869186	G03AA07	Levonorgestrel |Ethinyl Estradiol	93	0	0	0	0	0	0	0	0	0	0	0	0	0	0	0	0	0	0	0	0	0	0	0	0	0	0	0	0
prostap sr 3.75mg injection (pdr for recon)+diluent+kit	1140870284	L02AE02	Leuprolide	93	0	0	0	0	0	0	0	0	0	0	0	0	0	0	0	0	0	0	0	0	0	0	0	0	0	0	0	0
pyridostigmine	1140883478	N07AA02	Pyridostigmine	93	0	0	0	0	0	0	0	0	0	0	0	0	0	0	0	0	0	0	0	0	0	0	0	0	0	0	0	0
elleste-solo mx 40 patch	1141152228	G03CA03	Estradiol	93	0	0	0	0	0	0	0	0	0	0	0	0	0	0	0	0	0	0	0	0	0	0	0	0	0	0	0	0
repaglinide	1141168660	A10BX02	Repaglinide	93	0	0	0	0	0	0	0	0	0	0	0	0	0	0	0	0	0	0	0	0	0	0	0	0	0	0	0	0
ventodisks 200micrograms/blister disks+diskhaler	1140862016	R03AC02	Salbutamol	92	0	0	0	0	0	0	0	0	0	0	0	0	0	0	0	0	0	0	0	0	0	0	0	0	0	0	0	0
mometasone furoate 0.1% lotion	1140888184	D07AC13	Mometasone	92	0	0	0	0	0	0	0	0	0	0	0	0	0	0	0	0	0	0	0	0	0	0	0	0	0	0	0	0
volsaid retard 75mg m/r tablet	1140923920	M01AB05	Diclofenac	92	0	0	0	0	0	0	0	0	0	0	0	0	0	0	0	0	0	0	0	0	0	0	0	0	0	0	0	0
kapake capsule	1141165512	N02AJ06	Acetaminophen |Codeine	92	92	92	92	0	0	0	0	0	0	0	0	0	0	0	0	0	0	0	0	0	0	0	0	0	0	0	0	0
actos 15mg tablet	1141171652	A10BG03	Pioglitazone	92	0	0	0	0	0	0	0	0	0	0	0	0	0	0	0	0	0	0	0	0	0	0	0	0	0	0	0	0
prothiaden 25mg capsule	1140867624	N06AA16	Dosulepin	91	0	0	0	0	0	0	0	0	0	91	0	0	0	0	0	0	91	0	0	0	0	0	0	0	0	0	0	0
sanomigran 500micrograms tablet	1140871996	N02CX01	Pizotifen	91	0	0	0	0	0	0	0	0	0	0	0	0	0	0	0	0	0	0	0	0	0	0	0	0	0	0	0	0
sumatriptan product	1141157332	N02CC01	Sumatriptan	91	0	0	0	0	0	0	0	0	0	0	0	0	0	0	0	0	0	0	0	0	0	0	0	0	0	0	0	0
exorex lotion	1141167140	D05AA	Coal Tar	91	0	0	0	0	0	0	0	0	0	0	0	0	0	0	0	0	0	0	0	0	0	0	0	0	0	0	0	0
emtricitabine	1141189380	J05AF09	Emtricitabine	91	0	0	0	0	0	0	0	0	0	0	0	0	0	0	0	0	0	0	0	0	0	0	0	0	0	0	0	0
trisequens tablet	1140868514	G03FB05	Norethisterone |Estradiol	90	0	0	0	0	0	0	0	0	0	0	0	0	0	0	0	0	0	0	0	0	0	0	0	0	0	0	0	0
teoptic 1% eye drops	1140877988	S01ED05	Carteolol	90	0	0	0	0	0	0	0	0	0	0	0	0	0	0	0	0	0	0	0	0	0	0	0	0	0	0	0	0
aveeno cream	1140878308	D05AA	Colloidal Oatmeal	90	0	0	0	0	0	0	0	0	0	0	0	0	0	0	0	0	0	0	0	0	0	0	0	0	0	0	0	0
rinatec 0.03% aqueous nasal spray	1141152098	R01AX03	Ipratropium Bromide	90	0	0	0	0	0	0	0	0	0	0	0	0	0	0	0	0	0	0	0	0	0	0	0	0	0	0	0	0
vitamin a+d capsule	1140852766	A11CB	Vitamin A |Vitamin D	89	0	0	0	0	0	0	0	0	0	0	0	0	0	0	0	0	0	0	0	0	0	0	0	0	0	0	0	0
clobazam	1140863268	N05BA09	Clobazam	89	0	0	0	0	0	0	0	0	0	0	0	0	0	0	0	0	0	0	0	0	0	0	0	0	0	0	0	0
motifene 75mg e/c+m/r capsule	1140909354	M01AB05	Diclofenac	89	0	0	0	0	0	0	0	0	0	0	0	0	0	0	0	0	0	0	0	0	0	0	0	0	0	0	0	0
capsaicin 0.025% cream	1141166746	M02AB01	Capsaicin	89	0	0	0	0	0	0	0	0	0	0	0	0	0	0	0	0	0	0	0	0	0	0	0	0	0	0	0	0
cyclosporin	2038459888	L04AD01 |S01XA18	Cyclosporine	89	0	0	0	0	0	0	0	0	0	0	0	0	0	0	0	0	0	0	0	0	0	0	0	0	0	0	0	0
brufen 200mg tablet	1140871374	C01EB16 |M01AE01 |R02AX02	Ibuprofen	88	0	0	0	0	0	0	0	0	0	0	0	0	0	0	0	0	0	0	0	0	0	0	0	0	0	0	0	0
micropirin 75mg e/c tablet	1141177826	B01AC06	Acetylsalicylic Acid	88	0	0	0	0	0	0	0	0	0	0	0	0	0	0	0	0	0	0	0	0	0	0	0	0	0	0	0	0
frumil tablet	1140866406	C03CA01	Amiloride |Furosemide	87	0	0	0	0	0	0	0	0	0	0	0	0	0	0	0	0	0	0	0	0	0	0	0	0	0	0	0	0
ditropan 2.5mg tablet	1140869492	G04BD04	Oxybutynin	87	0	0	0	0	0	0	0	0	0	0	0	0	0	0	0	0	0	0	0	0	0	0	0	0	0	0	0	0
otrivine 0.1% nasal drops	1140876098	S01GA03	Xylometazoline	87	0	0	0	0	0	0	0	0	0	0	0	0	0	0	0	0	0	0	0	0	0	0	0	0	0	0	0	0
ketoconazole 2% shampoo	1140880264	D01AC08	Ketoconazole	87	0	0	0	0	0	0	0	0	0	0	0	0	0	0	0	0	0	0	0	0	0	0	0	0	0	0	0	0
fucidin cream	1140882542	D06AX01	Fusidic Acid	87	0	0	0	0	0	0	0	0	0	0	0	0	0	0	0	0	0	0	0	0	0	0	0	0	0	0	0	0
zoledronic acid	1141173814	M05BA08	Zoledronic Acid	87	0	0	0	0	0	0	0	0	0	0	0	0	0	0	0	0	0	0	0	0	0	0	0	0	0	0	0	0
nytol 25mg tablet	1140862722	R06AA02	Diphenhydramine	86	0	0	0	0	0	0	0	0	0	0	0	0	0	0	0	0	0	0	0	0	0	0	0	0	0	0	0	0
efudix cream	1140869778	L01BC02	Fluorouracil	86	0	0	0	0	0	0	0	0	0	0	0	0	0	0	0	0	0	0	0	0	0	0	0	0	0	0	0	0
solpadol effervescent tablet	1140871682	N02AJ06	Acetaminophen |Codeine	86	86	86	86	0	0	0	0	0	0	0	0	0	0	0	0	0	0	0	0	0	0	0	0	0	0	0	0	0
pred forte 1% eye drops	1140883030	S01BA04	Prednisolone	86	0	0	0	0	0	0	0	0	0	0	0	0	0	0	0	0	0	0	0	0	0	0	0	0	0	0	0	0
fentanyl product	1141157470	N01AH01 |N02AB03	Fentanyl	86	86	0	0	0	0	0	0	0	0	0	0	0	0	0	0	0	0	0	0	0	0	0	0	0	0	0	0	0
nebido 1000mg/4ml solution for injection	1141201718	G03BA03	Testosterone	85	0	0	0	0	0	0	0	0	0	0	0	0	0	0	0	0	0	0	0	0	0	0	0	0	0	0	0	0
stugeron 15mg tablet	1140868074	N07CA02	Cinnarizine	84	0	0	0	0	0	0	0	0	0	0	0	0	0	0	0	0	0	0	0	0	0	0	0	0	0	0	0	0
ferrograd 325mg filmtab	1140870296	B03AA02	Iron	84	0	0	0	0	0	0	0	0	0	0	0	0	0	0	0	0	0	0	0	0	0	0	0	0	0	0	0	0
geltears gel	1140928880	S01XA20	Carbomer 980	84	0	0	0	0	0	0	0	0	0	0	0	0	0	0	0	0	0	0	0	0	0	0	0	0	0	0	0	0
mintec 0.2ml e/c capsule	1140865418	A03A	Peppermint Oil	83	0	0	0	0	0	0	0	0	0	0	0	0	0	0	0	0	0	0	0	0	0	0	0	0	0	0	0	0
primidone	1140872132	N03AA03	Primidone	83	0	0	0	0	0	0	0	0	0	0	0	0	0	0	0	0	0	0	0	0	0	0	0	0	0	0	0	0
emulsifying ointment bp	1140876312	D09A	Mineral Oil |Petrolatum |Emulsifying Wax	83	0	0	0	0	0	0	0	0	0	0	0	0	0	0	0	0	0	0	0	0	0	0	0	0	0	0	0	0
rapitil 2% eye drops	1140917432	S01GX04	Nedocromil	83	0	0	0	0	0	0	0	0	0	0	0	0	0	0	0	0	0	0	0	0	0	0	0	0	0	0	0	0
neoral 10mg capsule	1141167744	L04AD01	Cyclosporine	83	0	0	0	0	0	0	0	0	0	0	0	0	0	0	0	0	0	0	0	0	0	0	0	0	0	0	0	0
aromasin 25mg tablet	1141171104	L02BG06	Exemestane	83	0	0	0	0	0	0	0	0	0	0	0	0	0	0	0	0	0	0	0	0	0	0	0	0	0	0	0	0
cortisone	1141173346	H02AB10 |S01BA03	Cortisone Acetate	82	0	0	0	0	0	0	0	0	0	0	0	0	0	0	0	0	0	0	0	0	0	0	0	0	0	0	0	0
rhinolast 0.1% nasal spray	1141190244	R01AC03	Azelastine	82	0	0	0	0	0	0	0	0	0	0	0	0	0	0	0	0	0	0	0	0	0	0	0	0	0	0	0	0
trimipramine	1140867756	N06AA06	Trimipramine	81	0	0	0	0	0	0	0	0	0	81	0	0	0	0	0	0	0	0	0	0	0	0	0	0	0	0	0	0
sandocal 400 effervescent tablet	1140870800	A12AA	Calcium Carbonate |Calcium Lactate Gluconate	81	0	0	0	0	0	0	0	0	0	0	0	0	0	0	0	0	0	0	0	0	0	0	0	0	0	0	0	0
co-diovan 80mg/12.5mg tablet	1141201040	C09DA03	Valsartan |Hydrochlorothiazide	81	0	0	0	0	0	0	0	0	0	0	0	0	0	0	0	0	0	0	0	0	0	0	0	0	0	0	0	0
cephalexin	1140873288	J01DB01	Cephalexin	80	0	0	0	0	0	0	0	0	0	0	0	0	0	0	0	0	0	0	0	0	0	0	0	0	0	0	0	0
plendil 2.5mg m/r tablet	1140928212	C08CA02	Felodipine	80	0	0	0	0	0	0	0	0	0	0	0	0	0	0	0	0	0	0	0	0	0	0	0	0	0	0	0	0
nevirapine	1141167014	J05AG01	Nevirapine	80	0	0	0	0	0	0	0	0	0	0	0	0	0	0	0	0	0	0	0	0	0	0	0	0	0	0	0	0
arcoxia 120mg tablet	1141180152	M01AH05	Etoricoxib	80	0	0	0	0	0	0	0	0	0	0	0	0	0	0	0	0	0	0	0	0	0	0	0	0	0	0	0	0
valsartan+hydrochlorothiazide 80mg/12.5mg tablet	1141201038	C09DA03	Valsartan |Hydrochlorothiazide	80	0	0	0	0	0	0	0	0	0	0	0	0	0	0	0	0	0	0	0	0	0	0	0	0	0	0	0	0
calmurid cream	1140878236	D02AE	Lactic Acid |Urea	79	0	0	0	0	0	0	0	0	0	0	0	0	0	0	0	0	0	0	0	0	0	0	0	0	0	0	0	0
co-beneldopa	1140882110	N04BA02	Levodopa |Benserazide	79	0	0	0	0	0	0	0	0	0	0	0	0	0	0	0	0	0	0	0	0	0	0	0	0	0	0	0	0
pseudoephedrine	1140882142	R01BA02	Pseudoephedrine	79	0	0	0	0	0	0	0	0	0	0	0	0	0	0	0	0	0	0	0	0	0	0	0	0	0	0	0	0
trihexyphenidyl	1140909816	N04AA01	Trihexyphenidyl	79	0	0	0	0	0	0	0	0	0	0	0	0	0	0	0	0	0	0	0	0	0	0	0	0	0	0	0	0
diltiazem hcl+hydrochlorothiazide 150mg/12.5mg m/r capsule	1140926778	C08GA	Diltiazem |Hydrochlorothiazide	79	0	0	0	0	0	0	0	0	0	0	0	0	0	0	0	0	0	0	0	0	0	0	0	0	0	0	0	0
lyrinel xl 5mg m/r tablet	1141193290	G04BD04	Oxybutynin	79	0	0	0	0	0	0	0	0	0	0	0	0	0	0	0	0	0	0	0	0	0	0	0	0	0	0	0	0
aripiprazole	1141195974	N05AX12	Aripiprazole	79	0	0	0	0	0	0	0	0	0	0	0	0	0	0	0	0	0	0	0	0	0	0	0	0	0	0	0	0
xismox xl 60 m/r tablet	1141173888	C01DA14	Isosorbide Mononitrate	78	0	0	0	0	0	0	0	0	0	0	0	0	0	0	0	0	0	0	0	0	0	0	0	0	0	0	0	0
pulmicort ls 50micrograms spacer inhaler	1140862584	R01AD05	Budesonide	77	0	0	0	0	0	0	0	0	0	0	0	0	0	0	0	0	0	0	0	0	0	0	0	0	0	0	0	0
gavilast-p 75mg tablet	1141188426	A02BA	Ranitidine	77	0	0	0	0	0	0	0	0	0	0	0	0	0	0	0	0	0	0	0	77	0	0	77	0	0	0	0	0
lomotil tablet	1140865658	A07DA01	Atropine |Diphenoxylate	76	0	0	0	0	0	0	0	0	0	0	0	0	0	0	0	0	0	0	0	0	0	0	0	0	0	0	0	0
haloperidol	1140867168	N05AD01	Haloperidol	76	0	0	0	0	0	0	0	0	0	0	0	0	0	0	0	0	0	0	0	0	0	0	0	0	0	0	0	0
sulpiride	1140867304	N05AL01	Sulpiride	76	0	0	0	0	0	0	0	0	0	0	0	0	0	0	0	0	0	0	0	0	0	0	0	0	0	0	0	0
femodene tablet	1140869334	G03AA10	Ethinyl Estradiol |Gestodene	76	0	0	0	0	0	0	0	0	0	0	0	0	0	0	0	0	0	0	0	0	0	0	0	0	0	0	0	0
vitamin a product	1140870852	A11CA	Vitamin A	76	0	0	0	0	0	0	0	0	0	0	0	0	0	0	0	0	0	0	0	0	0	0	0	0	0	0	0	0
fluconazole	1140874272	J02AC01 |D01AC15	Fluconazole	76	0	0	0	0	0	0	0	0	0	0	0	0	0	0	0	0	0	0	0	0	0	0	0	0	0	0	0	0
amorolfine	1140880466	D01AE16	Amorolfine Hydrochloride	76	0	0	0	0	0	0	0	0	0	0	0	0	0	0	0	0	0	0	0	0	0	0	0	0	0	0	0	0
seroquel 25mg tablet	1141152860	N05AH04	Quetiapine	76	0	0	0	0	0	0	0	0	0	0	0	0	0	0	0	0	0	0	0	0	0	0	0	0	0	0	0	0
xyzal 5mg tablet	1141184752	R06AE09	Levocetirizine	76	0	0	0	0	0	0	0	0	0	0	0	0	0	0	0	0	0	0	0	0	0	0	0	0	0	0	0	0
dianette tablet	1140880234	G03HB01	Ethinyl Estradiol |Cyproterone Acetate	75	0	0	0	0	0	0	0	0	0	0	0	0	0	0	0	0	0	0	0	0	0	0	0	0	0	0	0	0
asmasal 100micrograms spacehaler	1141153172	R03AC02	Salbutamol	75	0	0	0	0	0	0	0	0	0	0	0	0	0	0	0	0	0	0	0	0	0	0	0	0	0	0	0	0
novolizer budesonide 200micrograms/dose cartridge+inhaler	1141195280	R03BA02	Budesonide	75	0	0	0	0	0	0	0	0	0	0	0	0	0	0	0	0	0	0	0	0	0	0	0	0	0	0	0	0
algesal cream	1140875596	M02AC	Diethylamine Salicylate	74	0	0	0	0	0	0	0	0	0	0	0	0	0	0	0	0	0	0	0	0	0	0	0	0	0	0	0	0
voltaren retard 100mg m/r tablet	1140877872	M01AB05	Diclofenac	74	0	0	0	0	0	0	0	0	0	0	0	0	0	0	0	0	0	0	0	0	0	0	0	0	0	0	0	0
labetalol	1140879824	C07AG01	Labetalol	74	0	0	0	0	0	0	0	0	0	0	0	0	0	0	0	0	0	0	0	0	0	0	0	0	74	0	0	0
ciclosporin	1140909844	L04AD01 |S01XA18	Cyclosporine	74	0	0	0	0	0	0	0	0	0	0	0	0	0	0	0	0	0	0	0	0	0	0	0	0	0	0	0	0
mizolastine product	1141157056	R06AX25	Mizolastine	74	0	0	0	0	0	0	0	0	0	0	0	0	0	0	0	0	0	0	0	0	0	0	0	0	0	0	0	0
beclo-aqua 50 nasal spray	1141163146	R01AD01	Beclomethasone Dipropionate	74	0	0	0	0	0	0	0	0	0	0	0	0	0	0	0	0	0	0	0	0	0	0	0	0	0	0	0	0
oxycontin 10mg m/r tablet	1141171048	N02AA05	Oxycodone	74	74	0	0	0	0	0	0	0	0	0	0	0	0	0	0	0	0	0	0	0	0	0	0	0	0	0	0	0
cacit d3 granules	1141145880	A12AX	Cholecalciferol |Calcium Carbonate	73	0	0	0	0	0	0	0	0	0	0	0	0	0	0	0	0	0	0	0	0	0	0	0	0	0	0	0	0
efavirenz	1141165518	J05AG03	Efavirenz	73	0	0	0	0	0	0	0	0	0	0	0	0	0	0	0	0	0	0	0	0	0	0	0	0	0	0	0	0
benadryl 25mg capsule	1140855562	R06AA02	Diphenhydramine	72	0	0	0	0	0	0	0	0	0	0	0	0	0	0	0	0	0	0	0	0	0	0	0	0	0	0	0	0
methyldopa	1140860470	C02AB	Methyldopa	72	0	0	0	0	0	0	0	0	0	0	0	0	0	0	0	0	0	0	0	0	0	0	0	0	0	0	0	0
zestril 2.5mg tablet	1140860714	C09AA03	Lisinopril	72	0	0	0	0	0	0	0	0	0	0	0	0	0	0	0	0	0	0	0	0	0	0	0	0	0	0	0	0
tenormin 25 tablet	1140866756	C07AB03	Atenolol	72	0	0	0	0	0	0	0	0	0	0	0	0	0	0	0	0	0	0	0	0	0	0	0	0	72	72	0	0
lustral 50mg tablet	1140867884	N06AB06	Sertraline	72	0	0	0	0	0	0	0	0	0	72	0	0	0	72	0	0	0	0	0	0	0	0	0	0	0	0	0	0
cyclo-progynova 1mg tablet	1140868508	G03F	Estradiol |Norgestrel	72	0	0	0	0	0	0	0	0	0	0	0	0	0	0	0	0	0	0	0	0	0	0	0	0	0	0	0	0
methocarbamol	1140875452	M03BA03	Methocarbamol	72	0	0	0	0	0	0	0	0	0	0	0	0	0	0	0	0	0	0	0	0	0	0	0	0	0	0	0	0
syntaris 25micrograms nasal spray	1140876052	R01AD04	Flunisolide	72	0	0	0	0	0	0	0	0	0	0	0	0	0	0	0	0	0	0	0	0	0	0	0	0	0	0	0	0
buspirone	1140879730	N05BE01	Buspirone	72	0	0	0	0	0	0	0	0	0	0	0	0	0	0	0	0	0	0	0	0	0	0	0	0	0	0	0	0
teveten 300mg tablet	1141171344	C09CA02	Eprosartan	72	0	0	0	0	0	0	0	0	0	0	0	0	0	0	0	0	0	0	0	0	0	0	0	0	0	0	0	0
regurin 20mg tablet	1141171502	G04BD09	Trospium	72	0	0	0	0	0	0	0	0	0	0	0	0	0	0	0	0	0	0	0	0	0	0	0	0	0	0	0	0
supralip 160mg m/r tablet	1141172214	C10AB05	Fenofibrate	72	0	0	0	0	0	0	0	0	0	0	0	0	0	0	0	0	0	0	0	0	0	0	0	0	0	0	0	0
avandia 4mg tablet	1141177606	A10BG02	Rosiglitazone	72	0	0	0	0	0	0	0	0	0	0	0	0	0	0	0	0	0	0	0	0	0	0	0	0	0	0	0	0
maxepa 1g capsule	1140861884	V06D	Docosahexaenoic Acid |Eicosapentaenoic Acid	71	0	0	0	0	0	0	0	0	0	0	0	0	0	0	0	0	0	0	0	0	0	0	0	0	0	0	0	0
diamicron 80mg tablet	1140874746	A10BB09	Gliclazide	71	0	0	0	0	0	0	0	0	0	0	0	0	0	0	0	0	0	0	0	0	0	0	0	0	0	0	0	0
prazosin	1140879794	C02CA01	Prazosin	71	0	0	0	0	0	0	0	0	0	0	0	0	0	0	0	0	0	0	0	0	0	0	0	0	0	0	0	0
minoxidil	1140860532	C02DC01 |D11AX01	Minoxidil	70	0	0	0	0	0	0	0	0	0	0	0	0	0	0	0	0	0	0	0	0	0	0	0	0	0	0	0	0
coro-nitro spray 400micrograms spray	1140860836	C05AE01	Nitroglycerin	70	0	0	0	0	0	0	0	0	0	0	0	0	0	0	0	0	0	0	0	0	0	0	0	0	0	0	0	0
half securon sr 120mg m/r tablet	1140866460	C08DA01	Verapamil	70	0	0	0	0	0	0	0	0	0	0	0	0	0	0	0	0	0	0	0	0	0	0	0	0	0	0	0	0
betagan eye drops	1140878098	S01ED03	Levobunolol	70	0	0	0	0	0	0	0	0	0	0	0	0	0	0	0	0	0	0	0	0	0	0	0	0	0	0	0	0
topamax 25mg tablet	1140927692	N03AX11	Topiramate	70	0	0	0	0	0	0	0	0	0	0	0	0	0	0	0	0	0	0	0	0	0	0	0	0	0	0	0	0
lamivudine	1140928142	J05AF05	Lamivudine	70	0	0	0	0	0	0	0	0	0	0	0	0	0	0	0	0	0	0	0	0	0	0	0	0	0	0	0	0
dermol 200 shower emollient	1141168374	D02A	Chlorhexidine |Mineral Oil |Benzalkonium |Isopropyl Myristate	70	0	0	0	0	0	0	0	0	0	0	0	0	0	0	0	0	0	0	0	0	0	0	0	0	0	0	0	0
atarax 10mg tablet	1140863286	N05BB01	Hydroxyzine	69	0	0	0	0	0	0	0	0	0	0	0	0	0	0	0	0	0	0	0	0	0	0	0	0	0	0	0	0
piroxicam 0.5% gel	1140875546	M02AA07	Piroxicam	69	0	0	0	0	0	0	0	0	0	0	0	0	0	0	0	0	0	0	0	0	0	0	0	0	0	0	0	0
scheriproct ointment	1140881448	D07XA02	Cinchocaine |Prednisolone	69	0	0	0	0	0	0	0	0	0	0	0	0	0	0	0	0	0	0	0	0	0	0	0	0	0	0	0	0
bzt - bendrofluazide	1140910442	C03AA01	Bendroflumethiazide	69	0	0	0	0	0	0	0	0	0	0	0	0	0	0	0	0	0	0	0	0	0	0	0	0	0	0	0	0
requip 0.25mg tablet	1140928338	N04BC04	Ropinirole	69	0	0	0	0	0	0	0	0	0	0	0	0	0	0	0	0	0	0	0	0	0	0	0	0	0	0	0	0
tizanidine	1141153186	M03BX02	Tizanidine	69	0	0	0	0	0	0	0	0	0	0	0	0	0	0	0	0	0	0	0	0	0	0	0	0	0	0	0	0
colazide 750mg capsule	1141153248	A07EC	Balsalazide	69	0	0	0	0	0	0	0	0	0	0	0	0	0	0	0	0	0	0	0	0	0	0	0	0	0	0	0	0
bendrofluazide+potassium 2.5mg/7.7mmol m/r tablet	1140866450	C03AB01	Bendroflumethiazide |Potassium	68	0	0	0	0	0	0	0	0	0	0	0	0	0	0	0	0	0	0	0	0	0	0	0	0	0	0	0	0
slow-k 600mg m/r tablet	1140870556	A12BA01	Potassium Chloride	68	0	0	0	0	0	0	0	0	0	0	0	0	0	0	0	0	0	0	0	0	0	0	0	0	0	0	0	0
ponstan 250mg capsule	1140871546	M01AG01	Mefenamic Acid	68	0	0	0	0	0	0	0	0	0	0	0	0	0	0	0	0	0	0	0	0	0	0	0	0	0	0	0	0
nebilet 5mg tablet	1141164280	C07AB12	Nebivolol	68	0	0	0	0	0	0	0	0	0	0	0	0	0	0	0	0	0	0	0	0	0	0	0	0	68	0	0	0
adalimumab	1141188588	L04AB04	Adalimumab	68	0	0	0	0	0	0	0	0	0	0	0	0	0	0	0	0	0	0	0	0	0	0	0	0	0	0	0	0
frovatriptan	1141192666	N02CC07	Frovatriptan	68	0	0	0	0	0	0	0	0	0	0	0	0	0	0	0	0	0	0	0	0	0	0	0	0	0	0	0	0
medroxyprogesterone	1140869270	G03AC06 |G03DA02 |L02AB02	Medroxyprogesterone Acetate	67	0	0	0	0	0	0	0	0	0	0	0	0	0	0	0	0	0	0	0	0	0	0	0	0	0	0	0	0
migraleve duopack tablet	1140872026	N02AA79	Acetaminophen |Codeine |Buclizine	67	67	67	67	0	0	0	0	0	0	0	0	0	0	0	0	0	0	0	0	0	0	0	0	0	0	0	0	0
mysoline 250mg tablet	1140872134	N03AA03	Primidone	67	0	0	0	0	0	0	0	0	0	0	0	0	0	0	0	0	0	0	0	0	0	0	0	0	0	0	0	0
acitretin	1140880090	D05BB02	Acitretin	67	0	0	0	0	0	0	0	0	0	0	0	0	0	0	0	0	0	0	0	0	0	0	0	0	0	0	0	0
hyoscine	1140882104	A04AD01 |N05CM05 |S01FA02	Scopolamine	67	0	0	0	0	0	0	0	0	0	0	0	0	0	0	0	0	0	0	0	0	0	0	0	0	0	0	0	0
almogran 12.5mg tablet	1141172628	N02CC05	Almotriptan	67	0	0	0	0	0	0	0	0	0	0	0	0	0	0	0	0	0	0	0	0	0	0	0	0	0	0	0	0
betamethasone+calcipotriol	1141179982	D05AX52	Betamethasone |Calcipotriol	67	0	0	0	0	0	0	0	0	0	0	0	0	0	0	0	0	0	0	0	0	0	0	0	0	0	0	0	0
cefradine	1141180644	J01DB09	Cefradine	67	0	0	0	0	0	0	0	0	0	0	0	0	0	0	0	0	0	0	0	0	0	0	0	0	0	0	0	0
stelazine 1mg tablet	1140867244	N05AB06	Trifluoperazine	66	0	0	0	0	0	0	0	0	0	0	0	0	0	0	0	0	0	0	0	0	0	0	0	0	0	0	0	0
dapsone	1140874104	D10AX05 |J04BA02	Dapsone	66	0	0	0	0	0	0	0	0	0	0	0	0	0	0	0	0	0	0	0	0	0	0	0	0	0	0	0	0
olsalazine	1140879502	A07EC03	Olsalazine	66	0	0	0	0	0	0	0	0	0	0	0	0	0	0	0	0	0	0	0	0	0	0	0	0	0	0	0	0
daktarin 2% cream	1140882464	D01AC02	Miconazole	66	0	0	0	0	0	0	0	0	0	0	0	0	0	0	0	0	0	0	0	0	0	0	0	0	0	0	0	0
betacap scalp application	1140921024	D07AC01	Betamethasone	66	0	0	0	0	0	0	0	0	0	0	0	0	0	0	0	0	0	0	0	0	0	0	0	0	0	0	0	0
bedranol 10mg tablet	1140851556	C07AA05	Propranolol	65	0	0	0	0	0	0	0	0	0	0	0	0	0	0	0	0	0	0	0	0	0	0	0	0	65	0	0	65
theophylline product	1140862412	R03DA04	Theophylline	65	0	0	0	0	0	0	0	0	0	0	0	0	0	0	0	0	0	0	0	0	0	0	0	0	0	0	0	0
provera 2.5mg tablet	1140864232	G03DA02	Medroxyprogesterone Acetate	65	0	0	0	0	0	0	0	0	0	0	0	0	0	0	0	0	0	0	0	0	0	0	0	0	0	0	0	0
famotidine	1140865608	A02BA03	Famotidine	65	0	0	0	0	0	0	0	0	0	0	0	0	0	0	0	0	0	0	0	65	0	0	0	0	0	0	0	0
nicardipine	1140879810	C08CA04	Nicardipine	65	0	0	0	0	0	0	0	0	0	0	0	0	0	0	0	0	0	0	0	0	0	0	0	0	0	0	0	0
naftidrofuryl	1140888676	C04AX21	Naftidrofuryl Oxalate	65	0	0	0	0	0	0	0	0	0	0	0	0	0	0	0	0	0	0	0	0	0	0	0	0	0	0	0	0
glycerol suppository	1140910750	A06AX01	Glycerin	65	0	0	0	0	0	0	0	0	0	0	0	0	0	0	0	0	0	0	0	0	0	0	0	0	0	0	0	0
fematrix 40 patch	1140923598	G03CA03	Estradiol	65	0	0	0	0	0	0	0	0	0	0	0	0	0	0	0	0	0	0	0	0	0	0	0	0	0	0	0	0
aranesp 10micrograms/0.4ml prefilled syringe	1141178816	B03XA02	Darbepoetin Alfa	65	0	0	0	0	0	0	0	0	0	0	0	0	0	0	0	0	0	0	0	0	0	0	0	0	0	0	0	0
oxazepam	1140863442	N05BA04	Oxazepam	64	0	0	0	0	0	0	0	0	0	0	0	0	0	0	0	0	0	0	0	0	0	0	0	0	0	0	0	0
depixol 3mg tablet	1140867152	N05AF01	Flupentixol	64	0	0	0	0	0	0	0	0	0	0	0	0	0	0	0	0	0	0	0	0	0	0	0	0	0	0	0	0
methadone	1140884482	N07BC02	Methadone	64	0	0	0	0	0	0	0	0	0	0	0	0	0	0	0	0	0	0	0	0	0	0	0	0	0	0	0	0
reboxetine	1141151978	N06AX18	Reboxetine	64	0	0	0	0	0	0	0	0	0	64	0	0	0	0	0	0	0	0	0	0	0	0	0	0	0	0	0	0
abacavir	1141165852	J05AF06	Abacavir	64	0	0	0	0	0	0	0	0	0	0	0	0	0	0	0	0	0	0	0	0	0	0	0	0	0	0	0	0
rozex 0.75% cream	1141167038	D06BX01	Metronidazole	64	0	0	0	0	0	0	0	0	0	0	0	0	0	0	0	0	0	0	0	0	0	0	0	0	0	0	0	0
zispin 30mg tablet	1141152736	N06AX11	Mirtazapine	63	0	0	0	0	0	0	0	0	0	63	0	0	0	0	0	0	0	63	0	0	0	0	0	0	0	0	0	0
entacapone	1141169700	N04BX02	Entacapone	63	0	0	0	0	0	0	0	0	0	0	0	0	0	0	0	0	0	0	0	0	0	0	0	0	0	0	0	0
loprazolam	1140863120	N05CD11	Loprazolam Mesilate	62	0	0	0	0	0	0	0	0	0	0	0	0	0	0	0	0	0	0	0	0	0	0	0	0	0	0	0	0
proscar 5mg tablet	1140868608	G04CB01	Finasteride	62	0	0	0	0	0	0	0	0	0	0	0	0	0	0	0	0	0	0	0	0	0	0	0	0	0	0	0	0
alprostadil	1140869100	C01EA01 |G04BE01	Alprostadil	62	0	0	0	0	0	0	0	0	0	0	0	0	0	0	0	0	0	0	0	0	0	0	0	0	0	0	0	0
beta-carotene product	1140911728	A11CA02 |D02BB01	Beta Carotene	62	0	0	0	0	0	0	0	0	0	0	0	0	0	0	0	0	0	0	0	0	0	0	0	0	0	0	0	0
nizoral 20mg/ml shampoo	1140916950	D01AC08	Ketoconazole	62	0	0	0	0	0	0	0	0	0	0	0	0	0	0	0	0	0	0	0	0	0	0	0	0	0	0	0	0
oestradiol 1.25g/dose gel	1140917448	G03CA03	Estradiol	62	0	0	0	0	0	0	0	0	0	0	0	0	0	0	0	0	0	0	0	0	0	0	0	0	0	0	0	0
valium 2mg tablet	1140863244	N05BA01	Diazepam	61	0	0	0	0	0	0	0	0	0	0	0	0	0	0	0	0	0	0	0	0	0	0	0	0	0	0	0	0
mebeverine hcl+ispaghula 135mg/3.5g/sachet granules	1140865408	A06AC01 |A03AA04	Plantago Seed |Mebeverine Hydrochloride	61	0	0	0	0	0	0	0	0	0	0	0	0	0	0	0	0	0	0	0	0	0	0	0	0	0	0	0	0
ondansetron	1140868134	A04AA01	Ondansetron	61	0	0	0	0	0	0	0	0	0	0	0	0	0	0	0	0	0	0	0	0	0	0	0	0	0	0	0	0
levobunolol	1140879826	S01ED03	Levobunolol	61	0	0	0	0	0	0	0	0	0	0	0	0	0	0	0	0	0	0	0	0	0	0	0	0	0	0	0	0
loperamide hydrochloride+simethicone	1141167096	A07DA53	Loperamide |Simethicone	61	0	0	0	0	0	0	0	0	0	0	0	0	0	0	0	0	0	0	0	0	0	0	0	0	0	0	0	0
dyazide tablet	1140866402	C03EA01	Triamterene |Hydrochlorothiazide	60	0	0	0	0	0	0	0	0	0	0	0	0	0	0	0	0	0	0	0	0	0	0	0	0	0	0	0	0
valproic acid	1140872214	N03AG01	Valproic Acid	60	0	0	0	0	0	0	0	0	0	0	0	0	0	0	0	0	0	0	0	0	0	0	0	0	0	0	0	0
minims prednisolone 0.5% single-use eye drops	1140875684	S01BA04	Prednisolone	60	0	0	0	0	0	0	0	0	0	0	0	0	0	0	0	0	0	0	0	0	0	0	0	0	0	0	0	0
neotigason 10mg capsule	1140880092	D05BB02	Acitretin	60	0	0	0	0	0	0	0	0	0	0	0	0	0	0	0	0	0	0	0	0	0	0	0	0	0	0	0	0
predsol 0.5% eye/ear drops	1140883028	S01BA04	Prednisolone	60	0	0	0	0	0	0	0	0	0	0	0	0	0	0	0	0	0	0	0	0	0	0	0	0	0	0	0	0
cortisone product	1140884704	H02AB10 |S01BA03	Cortisone Acetate	60	0	0	0	0	0	0	0	0	0	0	0	0	0	0	0	0	0	0	0	0	0	0	0	0	0	0	0	0
flupentixol	1140909800	N05AF01	Flupentixol	60	0	0	0	0	0	0	0	0	0	0	0	0	0	0	0	0	0	0	0	0	0	0	0	0	0	0	0	0
monomax sr 40 m/r capsule	1140923788	C01DA14	Isosorbide Mononitrate	60	0	0	0	0	0	0	0	0	0	0	0	0	0	0	0	0	0	0	0	0	0	0	0	0	0	0	0	0
aceclofenac	1140925806	M01AB16 |M02AA25	Aceclofenac	60	0	0	0	0	0	0	0	0	0	0	0	0	0	0	0	0	0	0	0	0	0	0	0	0	0	0	0	0
asmabec 50micrograms spacehaler	1141153270	R03BA01	Beclomethasone Dipropionate	60	0	0	0	0	0	0	0	0	0	0	0	0	0	0	0	0	0	0	0	0	0	0	0	0	0	0	0	0
mizollen 10mg m/r tablet	1141157060	R06AX25	Mizolastine	60	0	0	0	0	0	0	0	0	0	0	0	0	0	0	0	0	0	0	0	0	0	0	0	0	0	0	0	0
fersamal tablet	1141177686	B03AA02	Iron	60	0	0	0	0	0	0	0	0	0	0	0	0	0	0	0	0	0	0	0	0	0	0	0	0	0	0	0	0
folicin tablet	1140870486	B03AD	Folic Acid |Cupric Sulfate |Manganese	59	0	0	0	0	0	0	0	0	0	0	0	0	0	0	0	0	0	0	0	0	0	0	0	0	0	0	0	0
itraconazole	1140874302	J02AC02	Itraconazole	59	0	0	0	0	0	0	0	0	0	0	0	0	0	0	0	0	0	0	0	0	0	0	0	0	0	0	0	0
cocois ointment	1140876424	D05AA	Salicylic Acid |Sulfur |Coal Tar	59	0	0	0	0	0	0	0	0	0	0	0	0	0	0	0	0	0	0	0	0	0	0	0	0	0	0	0	0
xyloproct ointment	1140881454	C05AA01	Lidocaine |Hydrocortisone	59	0	0	0	0	0	0	0	0	0	0	0	0	0	0	0	0	0	0	0	0	0	0	0	0	0	0	0	0
betoptic 0.5% eye drops	1140881890	S01ED02	Betaxolol	59	0	0	0	0	0	0	0	0	0	0	0	0	0	0	0	0	0	0	0	0	0	0	0	0	0	0	0	0
benadryl one a day 10mg tablet	1141181562	R06AE07	Cetirizine	59	0	0	0	0	0	0	0	0	0	0	0	0	0	0	0	0	0	0	0	0	0	0	0	0	0	0	0	0
hydrochlorothiazide	1140866162	C03AA03	Hydrochlorothiazide	58	0	0	0	0	0	0	0	0	0	0	0	0	0	0	0	0	0	0	0	0	0	0	0	0	0	0	0	0
ibugel gel	1140875616	M02AA13	Ibuprofen	58	0	0	0	0	0	0	0	0	0	0	0	0	0	0	0	0	0	0	0	0	0	0	0	0	0	0	0	0
imedeen tablet	1140917128	V06D	Vitamin C |Zinc	58	0	0	0	0	0	0	0	0	0	0	0	0	0	0	0	0	0	0	0	0	0	0	0	0	0	0	0	0
calcitriol	1141174388	A11CC04 |D05AX03	Calcitriol	58	0	0	0	0	0	0	0	0	0	0	0	0	0	0	0	0	0	0	0	0	0	0	0	0	0	0	0	0
felotens xl 5mg m/r tablet	1141188152	C08CA02	Felodipine	58	0	0	0	0	0	0	0	0	0	0	0	0	0	0	0	0	0	0	0	0	0	0	0	0	0	0	0	0
care ibuprofen 10% gel	1141200748	M02AA13	Ibuprofen	58	0	0	0	0	0	0	0	0	0	0	0	0	0	0	0	0	0	0	0	0	0	0	0	0	0	0	0	0
desogestrel	1140857912	G03AC09	Desogestrel	57	0	0	0	0	0	0	0	0	0	0	0	0	0	0	0	0	0	0	0	0	0	0	0	0	0	0	0	0
predfoam 20mg enema	1140865840	A07EA	Prednisolone	57	0	0	0	0	0	0	0	0	0	0	0	0	0	0	0	0	0	0	0	0	0	0	0	0	0	0	0	0
mercaptopurine	1140869842	L01BB02	Mercaptopurine	57	0	0	0	0	0	0	0	0	0	0	0	0	0	0	0	0	0	0	0	0	0	0	0	0	0	0	0	0
ketoprofen 2.5% gel	1140875642	M02AA10	Ketoprofen	57	0	0	0	0	0	0	0	0	0	0	0	0	0	0	0	0	0	0	0	0	0	0	0	0	0	0	0	0
sudafed 0.05% nasal spray	1140876088	R01AA07	Xylometazoline	57	0	0	0	0	0	0	0	0	0	0	0	0	0	0	0	0	0	0	0	0	0	0	0	0	0	0	0	0
hydralazine	1140888686	C02DB02	Hydralazine	57	0	0	0	0	0	0	0	0	0	0	0	0	0	0	0	0	0	0	0	0	0	0	0	0	0	0	0	0
paracodol capsule	1140925778	N02AJ06	Acetaminophen |Codeine	57	57	57	57	0	0	0	0	0	0	0	0	0	0	0	0	0	0	0	0	0	0	0	0	0	0	0	0	0
micardisplus 40mg/12.5mg tablet	1141187790	C09DA07	Telmisartan |Hydrochlorothiazide	57	0	0	0	0	0	0	0	0	0	0	0	0	0	0	0	0	0	0	0	0	0	0	0	0	0	0	0	0
neofel xl 5mg m/r tablet	1141200782	C08CA02	Felodipine	57	0	0	0	0	0	0	0	0	0	0	0	0	0	0	0	0	0	0	0	0	0	0	0	0	0	0	0	0
oilatum bath formula liquid bath additive	1141200878	D02A	Light Mineral Oil	57	0	0	0	0	0	0	0	0	0	0	0	0	0	0	0	0	0	0	0	0	0	0	0	0	0	0	0	0
disulfiram	1140872480	N07BB01 |P03AA04	Disulfiram	56	0	0	0	0	0	0	0	0	0	0	0	0	0	0	0	0	0	0	0	0	0	0	0	0	0	0	0	0
co-phenotrope	1140881334	A07DA01	Atropine |Diphenoxylate	56	0	0	0	0	0	0	0	0	0	0	0	0	0	0	0	0	0	0	0	0	0	0	0	0	0	0	0	0
epinephrine	1140888770	A01AD01 |B02BC09 |C01CA24 |R01AA14 |R03AA01 |S01EA01	Epinephrine	56	0	0	0	0	0	0	0	0	0	0	0	0	0	0	0	0	0	0	0	0	0	0	0	0	0	0	0	0
casodex 50mg tablet	1140917310	L02BB03	Bicalutamide	56	0	0	0	0	0	0	0	0	0	0	0	0	0	0	0	0	0	0	0	0	0	0	0	0	0	0	0	0
zemtard 120 xl m/r capsule	1141167832	C08DB01	Diltiazem	56	0	0	0	0	0	0	0	0	0	0	0	0	0	0	0	0	0	0	0	0	0	0	0	0	0	0	0	0
propranolol hydrochloride+bendrofluazide 80mg/2.5mg capsule	1140860418	C07BA05	Bendroflumethiazide |Propranolol	55	0	0	0	0	0	0	0	0	0	0	0	0	0	0	0	0	0	0	0	0	0	0	0	0	55	0	0	55
adrenaline product	1140862290	A01AD01 |B02BC09 |C01CA24 |R01AA14 |R03AA01 |S01EA01	Epinephrine	55	0	0	0	0	0	0	0	0	0	0	0	0	0	0	0	0	0	0	0	0	0	0	0	0	0	0	0	0
one-alpha 250nanograms capsule	1140870958	A11CC03	Alfacalcidol	55	0	0	0	0	0	0	0	0	0	0	0	0	0	0	0	0	0	0	0	0	0	0	0	0	0	0	0	0
amoxycillin	1140872646	J01CA04	Amoxicillin	55	0	0	0	0	0	0	0	0	0	0	0	0	0	0	0	0	0	0	0	0	0	0	0	0	0	0	0	0
anusol hc ointment	1140881442	C05AA01	Benzyl Benzoate |Zinc Oxide |Bismuth Subsalicylate |Balsam Of Peru	55	0	0	0	0	0	0	0	0	0	0	0	0	0	0	0	0	0	0	0	0	0	0	0	0	0	0	0	0
zocor 10mg tablet	1140881748	C10AA01	Simvastatin	55	0	0	0	0	0	0	0	0	0	0	0	0	0	0	0	0	0	0	0	0	0	0	0	0	0	0	0	0
propiverine hydrochloride	1141168714	G04BD06	Propiverine	55	0	0	0	0	0	0	0	0	0	0	0	0	0	0	0	0	0	0	0	0	0	0	0	0	0	0	0	0
genotropin 12iu multidose injection	1140857748	H01AC01	Somatropin Recombinant	54	0	0	0	0	0	0	0	0	0	0	0	0	0	0	0	0	0	0	0	0	0	0	0	0	0	0	0	0
cyclophosphamide	1140869604	L01AA01	Cyclophosphamide	54	0	0	0	0	0	0	0	0	0	0	0	0	0	0	0	0	0	0	0	0	0	0	0	0	0	0	0	0
loceryl nail lacquer	1140878676	D01AE16	Amorolfine Hydrochloride	54	0	0	0	0	0	0	0	0	0	0	0	0	0	0	0	0	0	0	0	0	0	0	0	0	0	0	0	0
efcortelan 0.5% cream	1140882742	D07AA02	Hydrocortisone	54	0	0	0	0	0	0	0	0	0	0	0	0	0	0	0	0	0	0	0	0	0	0	0	0	0	0	0	0
diethylamine salicylate 10% cream bp	1140921938	M02AC	Diethylamine Salicylate	54	0	0	0	0	0	0	0	0	0	0	0	0	0	0	0	0	0	0	0	0	0	0	0	0	0	0	0	0
felodipine+ramipril	1141165470	C09BB05	Ramipril |Felodipine	54	0	0	0	0	0	0	0	0	0	0	0	0	0	0	0	0	0	0	0	0	0	0	0	0	0	0	0	0
copaxone 20mg injection (pdr for recon)	1141172620	L03AX13	Glatiramer Acetate	54	0	0	0	0	0	0	0	0	0	0	0	0	0	0	0	0	0	0	0	0	0	0	0	0	0	0	0	0
pulvinal beclomethasone diprop 100mcg breath-act dry pdr inh	1141179072	R03BA01	Beclomethasone Dipropionate	54	0	0	0	0	0	0	0	0	0	0	0	0	0	0	0	0	0	0	0	0	0	0	0	0	0	0	0	0
chlordiazepoxide	1140863328	N05BA02	Chlordiazepoxide	53	0	0	0	0	0	0	0	0	0	0	0	0	0	0	0	0	0	0	0	0	0	0	0	0	0	0	0	0
tolbutamide	1140874674	A10BB03 |V04CA01	Tolbutamide	53	0	0	0	0	0	0	0	0	0	0	0	0	0	0	0	0	0	0	0	0	0	0	0	0	0	0	0	0
benzydamine	1140884396	A01AD02 |G02CC03 |M01AX07 |M02AA05 |R02AX03	Benzydamine	53	0	0	0	0	0	0	0	0	0	0	0	0	0	0	0	0	0	0	0	0	0	0	0	0	0	0	0	0
malarone tablet	1141153410	P01BB51	Atovaquone |Proguanil	53	0	0	0	0	0	0	0	0	0	0	0	0	0	0	0	0	0	0	0	0	0	0	0	0	0	0	0	0
sibutramine	1141174500	A08AA10	Sibutramine	53	0	0	0	0	0	0	0	0	0	0	0	0	0	0	0	0	0	0	0	0	0	0	0	0	0	0	0	0
gtn 300micrograms sublingual tablet	1140860838	C01DA02	Nitroglycerin	52	0	0	0	0	0	0	0	0	0	0	0	0	0	0	0	0	0	0	0	0	0	0	0	0	0	0	0	0
goserelin	1140870194	L02AE03	Goserelin	52	0	0	0	0	0	0	0	0	0	0	0	0	0	0	0	0	0	0	0	0	0	0	0	0	0	0	0	0
remedeine tablet	1140871684	N02AJ01	Acetaminophen |Dihydrocodeine	52	52	52	0	52	0	0	0	0	0	0	0	0	0	0	0	0	0	0	0	0	0	0	0	0	0	0	0	0
neurontin 100mg capsule	1140872236	N03AX12	Gabapentin	52	0	0	0	0	0	0	0	0	0	0	0	0	0	0	0	0	0	0	0	0	0	0	0	0	0	0	0	0
betnesol 500mcg soluble tablet	1140874794	H02AB01	Betamethasone	52	0	0	0	0	0	0	0	0	0	0	0	0	0	0	0	0	0	0	0	0	0	0	0	0	0	0	0	0
corsodyl original mouthwash	1140878734	A01AB03	Chlorhexidine	52	0	0	0	0	0	0	0	0	0	0	0	0	0	0	0	0	0	0	0	0	0	0	0	0	0	0	0	0
meptazinol	1140881026	N02AX05	Meptazinol Hydrochloride	52	52	0	0	0	0	0	0	0	0	0	0	0	0	0	0	0	0	0	0	0	0	0	0	0	0	0	0	0
becodisks 100micrograms disks+diskhaler	1140881922	R03BA01	Beclomethasone Dipropionate	52	0	0	0	0	0	0	0	0	0	0	0	0	0	0	0	0	0	0	0	0	0	0	0	0	0	0	0	0
glivec 100mg tablet	1141200440	L01XE01	Imatinib	52	0	0	0	0	0	0	0	0	0	0	0	0	0	0	0	0	0	0	0	0	0	0	0	0	0	0	0	0
bezalip 200mg tablet	1140861926	C10AB02	Bezafibrate	51	0	0	0	0	0	0	0	0	0	0	0	0	0	0	0	0	0	0	0	0	0	0	0	0	0	0	0	0
mst continus 30mg m/r tablet	1140871780	N02AA01	Morphine	51	51	0	0	0	0	0	0	0	0	0	0	0	0	0	0	0	0	0	0	0	0	0	0	0	0	0	0	0
magnesium hydroxide	1140881330	A02AA04 |G04BX01	Magnesium Hydroxide	51	0	0	0	0	0	0	0	0	0	0	0	0	0	0	0	0	0	0	0	0	0	0	0	0	0	0	0	0
hydrocortisone+miconazole	1140882908	D01A	Hydrocortisone |Miconazole	51	0	0	0	0	0	0	0	0	0	0	0	0	0	0	0	0	0	0	0	0	0	0	0	0	0	0	0	0
ursodesoxycholic acid	1140910824	A05AA02	Ursodeoxycholic Acid	51	0	0	0	0	0	0	0	0	0	0	0	0	0	0	0	0	0	0	0	0	0	0	0	0	0	0	0	0
moduretic tablet	1140866420	C03EA01	Amiloride |Hydrochlorothiazide	50	0	0	0	0	0	0	0	0	0	0	0	0	0	0	0	0	0	0	0	0	0	0	0	0	0	0	0	0
paracetamol product	1140868240	N02BE01	Acetaminophen	50	0	0	0	0	0	0	0	50	50	0	0	0	0	0	0	0	0	0	0	0	0	0	0	0	0	0	0	0
acarbose	1140868902	A10BF01	Acarbose	50	0	0	0	0	0	0	0	0	0	0	0	0	0	0	0	0	0	0	0	0	0	0	0	0	0	0	0	0
cuprofen 200mg tablet	1140871388	M01AE01	Ibuprofen	50	0	0	0	0	0	0	0	0	0	0	0	0	0	0	0	0	0	0	0	0	0	0	0	0	0	0	0	0
half-sinemet cr m/r tablet	1140872434	N04BA02	Levodopa |Carbidopa	50	0	0	0	0	0	0	0	0	0	0	0	0	0	0	0	0	0	0	0	0	0	0	0	0	0	0	0	0
ibuleve gel	1140875540	M02AA13	Ibuprofen	50	0	0	0	0	0	0	0	0	0	0	0	0	0	0	0	0	0	0	0	0	0	0	0	0	0	0	0	0
flunisolide	1140876154	R01AD04 |R03BA03	Flunisolide	50	0	0	0	0	0	0	0	0	0	0	0	0	0	0	0	0	0	0	0	0	0	0	0	0	0	0	0	0
balneum bath oil	1140878244	D02A	Soya Oil	50	0	0	0	0	0	0	0	0	0	0	0	0	0	0	0	0	0	0	0	0	0	0	0	0	0	0	0	0
ortho-dienoestrol 0.01% cream	1140883014	G03CB01	Dienestrol	50	0	0	0	0	0	0	0	0	0	0	0	0	0	0	0	0	0	0	0	0	0	0	0	0	0	0	0	0
niacin	1140910670	C04AC01 |C10AD02	Niacin	50	0	0	0	0	0	0	0	0	0	0	0	0	0	0	0	0	0	0	0	0	0	0	0	0	0	0	0	0
telmisartan+hydrochlorothiazide 40mg/12.5mg tablet	1141187788	C09DA07	Telmisartan |Hydrochlorothiazide	50	0	0	0	0	0	0	0	0	0	0	0	0	0	0	0	0	0	0	0	0	0	0	0	0	0	0	0	0
lormetazepam	1140863176	N05CD06	Lormetazepam	49	0	0	0	0	0	0	0	0	0	0	0	0	0	0	0	0	0	0	0	0	0	0	0	0	0	0	0	0
harmogen 1.5mg tablet	1140868422	G03C	Estrone Sulfate	49	0	0	0	0	0	0	0	0	0	0	0	0	0	0	0	0	0	0	0	0	0	0	0	0	0	0	0	0
ketoconazole	1140874336	D01AC08 |G01AF11 |J02AB02	Ketoconazole	49	0	0	0	0	0	0	0	0	0	0	0	0	0	0	0	0	0	0	0	0	0	0	0	0	0	0	0	0
halibut-liver oil capsule	1140877600	A11CB	Vitamin A |Vitamin D	49	0	0	0	0	0	0	0	0	0	0	0	0	0	0	0	0	0	0	0	0	0	0	0	0	0	0	0	0
vitamin c+a+d tablet	1140877612	A11B	Multivitamin	49	0	0	0	0	0	0	0	0	0	0	0	0	0	0	0	0	0	0	0	0	0	0	0	0	0	0	0	0
alphosyl cream	1140878346	D07XA01	Hydrocortisone |Coal Tar |Allantoin	49	0	0	0	0	0	0	0	0	0	0	0	0	0	0	0	0	0	0	0	0	0	0	0	0	0	0	0	0
propafenone	1140888482	C01BC03	Propafenone	49	0	0	0	0	0	0	0	0	0	0	0	0	0	0	0	0	0	0	0	0	0	0	0	0	0	0	0	0
mtx - methotrexate	1140910036	L01BA01 |L04AX03	Methotrexate	49	0	0	0	0	0	0	0	0	0	0	0	0	0	0	0	0	0	0	0	0	0	0	0	0	0	0	0	0
amaryl 1mg tablet	1141156984	A10BB12	Glimepiride	49	0	0	0	0	0	0	0	0	0	0	0	0	0	0	0	0	0	0	0	0	0	0	0	0	0	0	0	0
unguentum m cream	1141164652	D02AX	No Active Ingredients	49	0	0	0	0	0	0	0	0	0	0	0	0	0	0	0	0	0	0	0	0	0	0	0	0	0	0	0	0
liquid paraffin product	1141170844	A06AA01	Mineral Oil	49	0	0	0	0	0	0	0	0	0	0	0	0	0	0	0	0	0	0	0	0	0	0	0	0	0	0	0	0
tritace 1.25mg tablet	1141188408	C09AA05	Ramipril	49	0	0	0	0	0	0	0	0	0	0	0	0	0	0	0	0	0	0	0	0	0	0	0	0	0	0	0	0
solpadeine soluble effervescent tablet	1140856442	N02AJ09	Caffeine |Acetaminophen |Codeine	48	48	48	48	0	0	0	0	0	0	0	0	0	0	0	0	0	0	0	0	0	0	0	0	0	0	0	0	0
tetralysal 204mg capsule	1140857044	J01AA04	Lymecycline	48	0	0	0	0	0	0	0	0	0	0	0	0	0	0	0	0	0	0	0	0	0	0	0	0	0	0	0	0
acamprosate calcium	1140926990	N07BB03	Acamprosate	48	0	0	0	0	0	0	0	0	0	0	0	0	0	0	0	0	0	0	0	0	0	0	0	0	0	0	0	0
paracetamol+tramadol	1141190956	N02AX52	Tramadol |Acetaminophen	48	48	48	0	0	48	0	0	0	0	0	0	0	0	0	0	0	0	0	0	0	0	0	0	0	0	0	0	0
cymbalta 30mg gastro-resistant capsule	1141201834	N06AX21	Duloxetine	48	0	0	0	0	0	0	0	0	0	48	0	0	0	0	0	0	0	0	0	0	0	0	0	0	0	0	0	0
oxygen gas	1140855694	V03AN01	Oxygen	47	0	0	0	0	0	0	0	0	0	0	0	0	0	0	0	0	0	0	0	0	0	0	0	0	0	0	0	0
fusidic acid	1140859220	D06AX01 |D09AA02 |J01XC01 |S01AA13	Fusidic Acid	47	0	0	0	0	0	0	0	0	0	0	0	0	0	0	0	0	0	0	0	0	0	0	0	0	0	0	0	0
anafranil 10mg capsule	1140867690	N06AA04	Clomipramine	47	0	0	0	0	0	0	0	0	0	47	0	0	0	0	0	0	0	0	0	0	0	0	0	0	0	0	0	0
sodium clodronate	1140868794	M05BA02	Clodronic Acid	47	0	0	0	0	0	0	0	0	0	0	0	0	0	0	0	0	0	0	0	0	0	0	0	0	0	0	0	0
otrivine-antistin eye drops	1140878048	S01GA53	Xylometazoline |Antazoline	47	0	0	0	0	0	0	0	0	0	0	0	0	0	0	0	0	0	0	0	0	0	0	0	0	0	0	0	0
chlortalidone	1140909706	C03BA04	Chlorthalidone	47	0	0	0	0	0	0	0	0	0	0	0	0	0	0	0	0	0	0	0	0	0	0	0	0	0	0	0	0
caverject 5micrograms injection (pdr for recon)+diluent	1141152912	G04BE01	Alprostadil	47	0	0	0	0	0	0	0	0	0	0	0	0	0	0	0	0	0	0	0	0	0	0	0	0	0	0	0	0
femodette tablet	1141166368	G03AA10	Ethinyl Estradiol |Gestodene	47	0	0	0	0	0	0	0	0	0	0	0	0	0	0	0	0	0	0	0	0	0	0	0	0	0	0	0	0
atazanavir	1141190554	J05AE08	Atazanavir	47	0	0	0	0	0	0	0	0	0	0	0	0	0	0	0	0	0	0	0	0	0	0	0	0	0	0	0	0
ursofalk 250mg capsule	1140866000	A05AA02	Ursodeoxycholic Acid	46	0	0	0	0	0	0	0	0	0	0	0	0	0	0	0	0	0	0	0	0	0	0	0	0	0	0	0	0
oestriol product	1140868400	G03CA04	Estriol	46	0	0	0	0	0	0	0	0	0	0	0	0	0	0	0	0	0	0	0	0	0	0	0	0	0	0	0	0
trinovum tablet	1140869266	G03AA05	Norethisterone |Ethinyl Estradiol	46	0	0	0	0	0	0	0	0	0	0	0	0	0	0	0	0	0	0	0	0	0	0	0	0	0	0	0	0
ergocalciferol product	1140876588	A11CC01	Ergocalciferol	46	0	0	0	0	0	0	0	0	0	0	0	0	0	0	0	0	0	0	0	0	0	0	0	0	0	0	0	0
morphine sulphate+atropine sulphate	1140882116	A03CB03	Morphine |Atropine	46	0	0	0	0	0	0	0	0	0	0	0	0	0	0	0	0	0	0	0	0	0	0	0	0	0	0	0	0
canesten hc cream	1140882904	D01AC20	Clotrimazole |Hydrocortisone	46	0	0	0	0	0	0	0	0	0	0	0	0	0	0	0	0	0	0	0	0	0	0	0	0	0	0	0	0
cyproterone	1140884634	G03HA01	Cyproterone Acetate	46	0	0	0	0	0	0	0	0	0	0	0	0	0	0	0	0	0	0	0	0	0	0	0	0	0	0	0	0
zomorph 10mg m/r capsule	1141152986	N02AA01	Morphine	46	46	0	0	0	0	0	0	0	0	0	0	0	0	0	0	0	0	0	0	0	0	0	0	0	0	0	0	0
nytol 25mg caplet	1141153080	R06AA02	Diphenhydramine	46	0	0	0	0	0	0	0	0	0	0	0	0	0	0	0	0	0	0	0	0	0	0	0	0	0	0	0	0
estradiol+norethisterone acetate 1mg/0.5mg tablet	1141181818	G03FA01	Norethisterone |Estradiol	46	0	0	0	0	0	0	0	0	0	0	0	0	0	0	0	0	0	0	0	0	0	0	0	0	0	0	0	0
clozapine	1140867420	N05AH02	Clozapine	45	0	0	0	0	0	0	0	0	0	0	0	0	0	0	0	0	0	0	0	0	0	0	0	0	0	0	0	0
mst continus 10mg m/r tablet	1140871776	N02AA01	Morphine	45	45	0	0	0	0	0	0	0	0	0	0	0	0	0	0	0	0	0	0	0	0	0	0	0	0	0	0	0
simple eye ointment	1140876026	S01AX	No Active Ingredients	45	0	0	0	0	0	0	0	0	0	0	0	0	0	0	0	0	0	0	0	0	0	0	0	0	0	0	0	0
cod liver oil+zinc oxide 11.4/38% ointment	1140876350	D02AB |D03AA	Zinc Oxide |Cod Liver Oil	45	0	0	0	0	0	0	0	0	0	0	0	0	0	0	0	0	0	0	0	0	0	0	0	0	0	0	0	0
diprosone cream	1140882630	D07AC01	Betamethasone	45	0	0	0	0	0	0	0	0	0	0	0	0	0	0	0	0	0	0	0	0	0	0	0	0	0	0	0	0
propantheline	1140883480	A03AB05	Propantheline	45	0	0	0	0	0	0	0	0	0	0	0	0	0	0	0	0	0	0	0	0	0	0	0	0	0	0	0	0
ibuprofen+menthol 5%/3% gel	1140911748	M01AE51	Ibuprofen |Menthol	45	0	0	0	0	0	0	0	0	0	0	0	0	0	0	0	0	0	0	0	0	0	0	0	0	0	0	0	0
balneum plus cream	1141146426	D02A	Urea |Lauromacrogols	45	0	0	0	0	0	0	0	0	0	0	0	0	0	0	0	0	0	0	0	0	0	0	0	0	0	0	0	0
detrunorm 15mg tablet	1141168718	G04BD06	Propiverine	45	0	0	0	0	0	0	0	0	0	0	0	0	0	0	0	0	0	0	0	0	0	0	0	0	0	0	0	0
ispagel 3.5g/sachet s/f powder	1141185480	A06AC01	Plantago Seed	45	0	0	0	0	0	0	0	0	0	0	0	0	0	0	0	0	0	0	0	0	0	0	0	0	0	0	0	0
oestradiol 25mg implant 36 week	1140857690	G03CA03	Estradiol	44	0	0	0	0	0	0	0	0	0	0	0	0	0	0	0	0	0	0	0	0	0	0	0	0	0	0	0	0
clindamycin	1140873650	D10AF01 |G01AA10 |J01FF01	Clindamycin	44	0	0	0	0	0	0	0	0	0	0	0	0	0	0	0	0	0	0	0	0	0	0	0	0	0	0	0	0
locorten-vioform ear drops	1140875974	S02AA30	Flumethasone |Clioquinol	44	0	0	0	0	0	0	0	0	0	0	0	0	0	0	0	0	0	0	0	0	0	0	0	0	0	0	0	0
growth hormone product	1140882976	H01AC01	Somatropin Recombinant	44	0	0	0	0	0	0	0	0	0	0	0	0	0	0	0	0	0	0	0	0	0	0	0	0	0	0	0	0
dipyridamole+aspirin	1141167844	B01AC30	Acetylsalicylic Acid |Dipyridamole	44	0	0	0	0	0	0	0	0	0	0	0	0	0	0	0	0	0	0	0	0	0	0	0	0	0	0	0	0
nateglinide	1141173882	A10BX03	Nateglinide	44	0	0	0	0	0	0	0	0	0	0	0	0	0	0	0	0	0	0	0	0	0	0	0	0	0	0	0	0
sulfadiazine	1141182110	J01EC02	Sulfadiazine	44	0	0	0	0	0	0	0	0	0	0	0	0	0	0	0	0	0	0	0	0	0	0	0	0	0	0	0	0
migard 2.5mg tablet	1141192670	N02CC07	Frovatriptan	44	0	0	0	0	0	0	0	0	0	0	0	0	0	0	0	0	0	0	0	0	0	0	0	0	0	0	0	0
bricanyl 5mg tablet	1140862162	R03CC03	Terbutaline	43	0	0	0	0	0	0	0	0	0	0	0	0	0	0	0	0	0	0	0	0	0	0	0	0	0	0	0	0
ucerax 25mg tablet	1140863292	N05BB01	Hydroxyzine	43	0	0	0	0	0	0	0	0	0	0	0	0	0	0	0	0	0	0	0	0	0	0	0	0	0	0	0	0
capsaicin 0.075% cream	1140864558	M02AB01	Capsaicin	43	0	0	0	0	0	0	0	0	0	0	0	0	0	0	0	0	0	0	0	0	0	0	0	0	0	0	0	0
brevinor tablet	1140869256	G03AA05	Norethisterone |Ethinyl Estradiol	43	0	0	0	0	0	0	0	0	0	0	0	0	0	0	0	0	0	0	0	0	0	0	0	0	0	0	0	0
oxcarbazepine	1141175204	N03AF02	Oxcarbazepine	43	0	0	0	0	0	0	0	0	0	0	0	0	0	0	0	0	0	0	0	0	0	0	0	0	0	0	0	0
exe-cort hydrocortisone 1% cream	1141189464	S02BA01	Hydrocortisone	43	0	0	0	0	0	0	0	0	0	0	0	0	0	0	0	0	0	0	0	0	0	0	0	0	0	0	0	0
sotalol hydrochloride+hydrochlorothiazide 80mg/12.5mg tablet	1140860332	C07BA07	Sotalol |Hydrochlorothiazide	42	0	0	0	0	0	0	0	0	0	0	0	0	0	0	0	0	0	0	0	0	0	0	0	0	42	0	0	0
sando-k effervescent tablet	1140870554	A12BA51	Potassium Chloride |Potassium Bicarbonate	42	0	0	0	0	0	0	0	0	0	0	0	0	0	0	0	0	0	0	0	0	0	0	0	0	0	0	0	0
carbamazepine product	1140872064	N03AF01	Carbamazepine	42	0	0	0	0	0	0	0	0	0	0	0	0	0	0	0	0	0	0	0	0	0	0	0	0	0	0	0	0
traxam gel	1140875640	M02AA08	Felbinac	42	0	0	0	0	0	0	0	0	0	0	0	0	0	0	0	0	0	0	0	0	0	0	0	0	0	0	0	0
zineryt topical solution	1140880140	D10AF52	Erythromycin |Zinc	42	0	0	0	0	0	0	0	0	0	0	0	0	0	0	0	0	0	0	0	0	0	0	0	0	0	0	0	0
paracetamol+dihydrocodeine tartrate	1140882396	N02AJ01	Acetaminophen |Dihydrocodeine	42	42	42	0	42	0	0	0	0	0	0	0	0	0	0	0	0	0	0	0	0	0	0	0	0	0	0	0	0
cellcept 250mg capsule	1140925986	L04AA06	Mycophenolate Mofetil	42	0	0	0	0	0	0	0	0	0	0	0	0	0	0	0	0	0	0	0	0	0	0	0	0	0	0	0	0
mobic 15mg tablet	1140926796	M01AC06	Meloxicam	42	0	0	0	0	0	0	0	0	0	0	0	0	0	0	0	0	0	0	0	0	0	0	0	0	0	0	0	0
fenbid 5% gel	1140927152	M02AA13	Ibuprofen	42	0	0	0	0	0	0	0	0	0	0	0	0	0	0	0	0	0	0	0	0	0	0	0	0	0	0	0	0
capecitabine	1141173030	L01BC06	Capecitabine	42	0	0	0	0	0	0	0	0	0	0	0	0	0	0	0	0	0	0	0	0	0	0	0	0	0	0	0	0
levitra 20mg tablet	1141192260	G04BE09	Vardenafil	42	0	0	0	0	0	0	0	0	0	0	0	0	0	0	0	0	0	0	0	0	0	0	0	0	0	0	0	0
maalox plus suspension	1140865366	A02AF02	Aluminum Hydroxide |Magnesium Hydroxide	41	0	0	0	0	0	0	0	0	0	0	0	0	0	0	0	0	0	0	0	0	0	0	0	0	0	0	0	0
alphosyl hc cream	1140878418	D07XA01	Hydrocortisone |Coal Tar |Allantoin	41	0	0	0	0	0	0	0	0	0	0	0	0	0	0	0	0	0	0	0	0	0	0	0	0	0	0	0	0
promazine	1140879746	N05AA03	Promazine	41	0	0	0	0	0	0	0	0	0	0	0	0	0	0	0	0	0	0	0	0	0	0	0	0	0	0	0	0
lotriderm cream	1140882778	D01AC	Clotrimazole |Betamethasone	41	0	0	0	0	0	0	0	0	0	0	0	0	0	0	0	0	0	0	0	0	0	0	0	0	0	0	0	0
gentisone hc ear drops	1140884074	S03AA	Hydrocortisone |Gentamicin	41	0	0	0	0	0	0	0	0	0	0	0	0	0	0	0	0	0	0	0	0	0	0	0	0	0	0	0	0
solpadeine plus soluble effervescent tablet	1141189064	N02AJ09	Caffeine |Acetaminophen |Codeine	41	41	41	41	0	0	0	0	0	0	0	0	0	0	0	0	0	0	0	0	0	0	0	0	0	0	0	0	0
elantan 10 tablet	1140860982	C01DA14	Isosorbide Mononitrate	40	0	0	0	0	0	0	0	0	0	0	0	0	0	0	0	0	0	0	0	0	0	0	0	0	0	0	0	0
motens 2mg tablet	1140861282	C08CA09	Lacidipine	40	0	0	0	0	0	0	0	0	0	0	0	0	0	0	0	0	0	0	0	0	0	0	0	0	0	0	0	0
methylcellulose	1140865772	A06AC06	Methyl Cellulose	40	0	0	0	0	0	0	0	0	0	0	0	0	0	0	0	0	0	0	0	0	0	0	0	0	0	0	0	0
acupan 30mg tablet	1140868342	N02BG06	Nefopam Hydrochloride	40	0	0	0	0	0	0	0	0	0	0	0	0	0	0	0	0	0	0	0	0	0	0	0	0	0	0	0	0
chloroquine	1140874482	P01BA01	Chloroquine	40	0	0	0	0	0	0	0	0	0	0	0	0	0	0	0	0	0	0	0	0	0	0	0	0	0	0	0	0
rynacrom 2% nasal drops	1140882160	R01AC01	Cromoglicic Acid	40	0	0	0	0	0	0	0	0	0	0	0	0	0	0	0	0	0	0	0	0	0	0	0	0	0	0	0	0
metosyn 0.05% cream	1140888142	D07AC08	Fluocinonide	40	0	0	0	0	0	0	0	0	0	0	0	0	0	0	0	0	0	0	0	0	0	0	0	0	0	0	0	0
viramune 200mg tablet	1141167020	J05AG01	Nevirapine	40	0	0	0	0	0	0	0	0	0	0	0	0	0	0	0	0	0	0	0	0	0	0	0	0	0	0	0	0
benadryl plus capsule	1141173212	R01BA52	Pseudoephedrine |Acrivastine	40	0	0	0	0	0	0	0	0	0	0	0	0	0	0	0	0	0	0	0	0	0	0	0	0	0	0	0	0
niaspan 500mg m/r tablet	1141188546	C10AD02	Niacin	40	0	0	0	0	0	0	0	0	0	0	0	0	0	0	0	0	0	0	0	0	0	0	0	0	0	0	0	0
solpadeine headache soluble tablet	1141189068	N02BE51	Caffeine |Acetaminophen	40	0	0	0	0	0	0	0	40	40	0	0	0	0	0	0	0	0	0	0	0	0	0	0	0	0	0	0	0
levitra 10mg tablet	1141192258	G04BE09	Vardenafil	40	0	0	0	0	0	0	0	0	0	0	0	0	0	0	0	0	0	0	0	0	0	0	0	0	0	0	0	0
misoprostol	1140865628	A02BB01 |G02AD06	Misoprostol	39	0	0	0	0	0	0	0	0	0	0	0	0	0	0	0	0	0	0	0	39	0	0	0	0	0	0	0	0
doxepin	1140867640	N06AA12	Doxepin	39	0	0	0	0	0	0	0	0	0	39	0	0	0	0	0	0	0	0	0	0	0	0	0	0	0	0	0	0
chloramphenicol 1% eye ointment	1140875566	S01AA01	Chloramphenicol	39	0	0	0	0	0	0	0	0	0	0	0	0	0	0	0	0	0	0	0	0	0	0	0	0	0	0	0	0
sudocrem cream	1140878330	D02AB	Benzyl Benzoate |Benzyl Alcohol |Zinc Oxide |Lanolin	39	0	0	0	0	0	0	0	0	0	0	0	0	0	0	0	0	0	0	0	0	0	0	0	0	0	0	0	0
cromoglycate	1140910730	A07EB01 |D11AH03 |R01AC01 |R03BC01 |S01GX01	Cromoglicic Acid	39	0	0	0	0	0	0	0	0	0	0	0	0	0	0	0	0	0	0	0	0	0	0	0	0	0	0	0	0
rozex 0.75% gel	1140916608	D06BX01	Metronidazole	39	0	0	0	0	0	0	0	0	0	0	0	0	0	0	0	0	0	0	0	0	0	0	0	0	0	0	0	0
valaciclovir	1140916890	J05AB11	Valaciclovir	39	0	0	0	0	0	0	0	0	0	0	0	0	0	0	0	0	0	0	0	0	0	0	0	0	0	0	0	0
zafirlukast	1141168340	R03DC01	Zafirlukast	39	0	0	0	0	0	0	0	0	0	0	0	0	0	0	0	0	0	0	0	0	0	0	0	0	0	0	0	0
oxycontin 20mg m/r tablet	1141171050	N02AA05	Oxycodone	39	39	0	0	0	0	0	0	0	0	0	0	0	0	0	0	0	0	0	0	0	0	0	0	0	0	0	0	0
cilostazol	1141181150	B01AC23	Cilostazol	39	0	0	0	0	0	0	0	0	0	0	0	0	0	0	0	0	0	0	0	0	0	0	0	0	0	0	0	0
ventolin cr 4mg m/r tablet	1140862070	R03CC02	Salbutamol	38	0	0	0	0	0	0	0	0	0	0	0	0	0	0	0	0	0	0	0	0	0	0	0	0	0	0	0	0
kolanticon gel	1140865380	A03A	Aluminum Hydroxide |Simethicone |Dicycloverine Hydrochloride |Light Magnesium Oxide	38	0	0	0	0	0	0	0	0	0	0	0	0	0	0	0	0	0	0	0	0	0	0	0	0	0	0	0	0
sucralfate	1140865536	A02BX02	Sucralfate	38	0	0	0	0	0	0	0	0	0	0	0	0	0	0	0	0	0	0	0	38	0	0	0	0	0	0	0	0
flurbiprofen	1140871236	M01AE09 |M02AA19 |R02AX01 |S01BC04	Flurbiprofen	38	0	0	0	0	0	0	0	0	0	0	0	0	0	0	0	0	0	0	0	0	0	0	0	0	0	0	0	0
temgesic 200mcg sublingual tablet	1140871734	N02AE01	Buprenorphine	38	38	0	0	0	0	0	0	0	0	0	0	0	0	0	0	0	0	0	0	0	0	0	0	0	0	0	0	0
miconazole	1140874346	A01AB09 |A07AC01 |D01AC02 |G01AF04 |J02AB01 |S02AA13	Miconazole	38	0	0	0	0	0	0	0	0	0	0	0	0	0	0	0	0	0	0	0	0	0	0	0	0	0	0	0	0
difflam sore throat 0.15% oral rinse	1141169694	M02AA05	Benzydamine	38	0	0	0	0	0	0	0	0	0	0	0	0	0	0	0	0	0	0	0	0	0	0	0	0	0	0	0	0
dulco-lax 2.5mg perles	1141173444	A06AB08	Picosulfuric Acid	38	0	0	0	0	0	0	0	0	0	0	0	0	0	0	0	0	0	0	0	0	0	0	0	0	0	0	0	0
fenactol 25mg e/c tablet	1141182674	M01AB05	Diclofenac	38	0	0	0	0	0	0	0	0	0	0	0	0	0	0	0	0	0	0	0	0	0	0	0	0	0	0	0	0
opatanol 1mg/ml eye drops	1141192302	S01GX09	Olopatadine	38	0	0	0	0	0	0	0	0	0	0	0	0	0	0	0	0	0	0	0	0	0	0	0	0	0	0	0	0
tenoret 50 tablet	1140860324	C07CB03	Chlorthalidone |Atenolol	37	0	0	0	0	0	0	0	0	0	0	0	0	0	0	0	0	0	0	0	0	0	0	0	0	37	37	0	0
clexane 20mg/0.2ml prefilled syringe	1140861594	B01AB05	Enoxaparin	37	0	0	0	0	0	0	0	0	0	0	0	0	0	0	0	0	0	0	0	0	0	0	0	0	0	0	0	0
nicotinic acid product	1140861868	C04AC01 |C10AD02	Niacin	37	0	0	0	0	0	0	0	0	0	0	0	0	0	0	0	0	0	0	0	0	0	0	0	0	0	0	0	0
acetylcysteine	1140862938	R05CB01 |S01XA08 |V03AB23	Acetylcysteine	37	0	0	0	0	0	0	0	0	0	0	0	0	0	0	0	0	0	0	0	0	0	0	0	0	0	0	0	0
paramol tablet	1140863552	N02AJ01	Acetaminophen |Dihydrocodeine	37	37	37	0	37	0	0	0	0	0	0	0	0	0	0	0	0	0	0	0	0	0	0	0	0	0	0	0	0
cocois scalp ointment	1140864346	D05AA	Salicylic Acid |Sulfur |Coal Tar	37	0	0	0	0	0	0	0	0	0	0	0	0	0	0	0	0	0	0	0	0	0	0	0	0	0	0	0	0
maxitrol eye drops	1140882718	S01CA01	Polymyxin B Sulfate |Neomycin |Dexamethasone	37	0	0	0	0	0	0	0	0	0	0	0	0	0	0	0	0	0	0	0	0	0	0	0	0	0	0	0	0
colifoam 10% foam	1140882730	A07EA02	Hydrocortisone	37	0	0	0	0	0	0	0	0	0	0	0	0	0	0	0	0	0	0	0	0	0	0	0	0	0	0	0	0
diphenhydramine product	1140883600	D04AA32 |R06AA02	Diphenhydramine	37	0	0	0	0	0	0	0	0	0	0	0	0	0	0	0	0	0	0	0	0	0	0	0	0	0	0	0	0
ikorel 10mg tablet	1140910772	C01DX16	Nicorandil	37	0	0	0	0	0	0	0	0	0	0	0	0	0	0	0	0	0	0	0	0	0	0	0	0	0	0	0	0
erythromycin product	1141157356	D10AF02 |J01FA01 |S01AA17	Erythromycin	37	0	0	0	0	0	0	0	0	0	0	0	0	0	0	0	0	0	0	0	0	0	0	0	0	0	0	0	0
risperdal 0.5mg tablet	1141177762	N05AX08	Risperidone	37	0	0	0	0	0	0	0	0	0	0	0	0	0	0	0	0	0	0	0	0	0	0	0	0	0	0	0	0
dioctyl 100mg tablet	1140851072	A06AA02	Docusate	36	0	0	0	0	0	0	0	0	0	0	0	0	0	0	0	0	0	0	0	0	0	0	0	0	0	0	0	0
cholestyramine	1140865576	C10AC01	Cholestyramine	36	0	0	0	0	0	0	0	0	0	0	0	0	0	0	0	0	0	0	0	0	0	0	0	0	0	0	0	0
moclobemide	1140867920	N06AG02	Moclobemide	36	0	0	0	0	0	0	0	0	0	36	0	0	0	0	0	0	0	0	0	0	0	0	0	0	0	0	0	0
nystatin	1140874360	A07AA02 |D01AA01 |G01AA01	Nystatin	36	0	0	0	0	0	0	0	0	0	0	0	0	0	0	0	0	0	0	0	0	0	0	0	0	0	0	0	0
azelaic acid	1140880208	D10AX03	Azelaic Acid	36	0	0	0	0	0	0	0	0	0	0	0	0	0	0	0	0	0	0	0	0	0	0	0	0	0	0	0	0
estring 2mg(7.5micrograms/24hours) vaginal ring	1140911708	G03CA03	Estradiol	36	0	0	0	0	0	0	0	0	0	0	0	0	0	0	0	0	0	0	0	0	0	0	0	0	0	0	0	0
alphosyl shampoo	1141145710	D05AA	Coal Tar	36	0	0	0	0	0	0	0	0	0	0	0	0	0	0	0	0	0	0	0	0	0	0	0	0	0	0	0	0
atenolol+bendrofluazide	1141146126	C07BB03	Atenolol |Bendroflumethiazide	36	0	0	0	0	0	0	0	0	0	0	0	0	0	0	0	0	0	0	0	0	0	0	0	0	36	36	0	0
budesonide+eformoterol	1141174512	R03AK07	Formoterol |Budesonide	36	0	0	0	0	0	0	0	0	0	0	0	0	0	0	0	0	0	0	0	0	0	0	0	0	0	0	0	0
anadin paracetamol 500mg tablet	1141188516	N02BE01	Acetaminophen	36	0	0	0	0	0	0	0	36	36	0	0	0	0	0	0	0	0	0	0	0	0	0	0	0	0	0	0	0
stilnoct 5mg tablet	1140864916	N05CF02	Zolpidem	35	0	0	0	0	0	0	0	0	0	0	0	0	0	0	0	0	0	0	0	0	0	0	0	0	0	0	0	0
disodium pamidronate	1140868784	M05BA03	Pamidronate	35	0	0	0	0	0	0	0	0	0	0	0	0	0	0	0	0	0	0	0	0	0	0	0	0	0	0	0	0
cytamen 1mg/1ml injection	1140870520	B03BA01	Cyanocobalamin	35	0	0	0	0	0	0	0	0	0	0	0	0	0	0	0	0	0	0	0	0	0	0	0	0	0	0	0	0
voltarol 100mg suppository	1140871174	M01AB05	Diclofenac	35	0	0	0	0	0	0	0	0	0	0	0	0	0	0	0	0	0	0	0	0	0	0	0	0	0	0	0	0
adcortyl in orabase oral paste	1140876240	A01AC01	Triamcinolone	35	0	0	0	0	0	0	0	0	0	0	0	0	0	0	0	0	0	0	0	0	0	0	0	0	0	0	0	0
carteolol	1140879822	C07AA15 |S01ED05	Carteolol	35	0	0	0	0	0	0	0	0	0	0	0	0	0	0	0	0	0	0	0	0	0	0	0	0	35	0	0	0
fucidin h cream	1140882920	D06AX01	Hydrocortisone |Fusidic Acid	35	0	0	0	0	0	0	0	0	0	0	0	0	0	0	0	0	0	0	0	0	0	0	0	0	0	0	0	0
eczederm+hydrocortisone cream	1140888134	D07XA01	Hydrocortisone |Mineral Oil	35	0	0	0	0	0	0	0	0	0	0	0	0	0	0	0	0	0	0	0	0	0	0	0	0	0	0	0	0
sodium picosulfate	1140909704	A06AB08	Picosulfuric Acid	35	0	0	0	0	0	0	0	0	0	0	0	0	0	0	0	0	0	0	0	0	0	0	0	0	0	0	0	0
combivir tablet	1141166772	J05AR01	Zidovudine |Lamivudine	35	0	0	0	0	0	0	0	0	0	0	0	0	0	0	0	0	0	0	0	0	0	0	0	0	0	0	0	0
slo-phyllin 60mg m/r capsule	1140862424	R03DA04	Theophylline	34	0	0	0	0	0	0	0	0	0	0	0	0	0	0	0	0	0	0	0	0	0	0	0	0	0	0	0	0
liquid paraffin	1140865734	A06AA01	Mineral Oil	34	0	0	0	0	0	0	0	0	0	0	0	0	0	0	0	0	0	0	0	0	0	0	0	0	0	0	0	0
lactugal solution	1140865808	A06AD11	Lactulose	34	0	0	0	0	0	0	0	0	0	0	0	0	0	0	0	0	0	0	0	0	0	0	0	0	0	0	0	0
modecate 12.5mg/0.5ml oily injection	1140867456	N05AB02	Fluphenazine	34	0	0	0	0	0	0	0	0	0	0	0	0	0	0	0	0	0	0	0	0	0	0	0	0	0	0	0	0
duphaston 10mg tablet	1140868496	G03DB01	Dydrogesterone	34	0	0	0	0	0	0	0	0	0	0	0	0	0	0	0	0	0	0	0	0	0	0	0	0	0	0	0	0
fucithalmic m/r eye drops	1140875736	S01AA13	Fusidic Acid	34	0	0	0	0	0	0	0	0	0	0	0	0	0	0	0	0	0	0	0	0	0	0	0	0	0	0	0	0
fml eye drops	1140878052	S01BA07	Fluorometholone	34	0	0	0	0	0	0	0	0	0	0	0	0	0	0	0	0	0	0	0	0	0	0	0	0	0	0	0	0
trosyl nail solution	1140878672	D01AC07	Tioconazole	34	0	0	0	0	0	0	0	0	0	0	0	0	0	0	0	0	0	0	0	0	0	0	0	0	0	0	0	0
tioconazole	1140880460	D01AC07 |G01AF08	Tioconazole	34	0	0	0	0	0	0	0	0	0	0	0	0	0	0	0	0	0	0	0	0	0	0	0	0	0	0	0	0
chloramphenicol 0.25% eye drops	1140882538	S01AA01	Chloramphenicol	34	0	0	0	0	0	0	0	0	0	0	0	0	0	0	0	0	0	0	0	0	0	0	0	0	0	0	0	0
alphaderm cream	1140882818	D07XA01	Hydrocortisone |Urea	34	0	0	0	0	0	0	0	0	0	0	0	0	0	0	0	0	0	0	0	0	0	0	0	0	0	0	0	0
zamadol 50mg capsule	1140928742	N02AX02	Tramadol	34	34	0	0	0	34	0	0	0	0	0	0	0	0	0	0	0	0	0	0	0	0	0	0	0	0	0	0	0
clotrimazole product	1141157304	A01AB18 |D01AC01 |G01AF02	Clotrimazole	34	0	0	0	0	0	0	0	0	0	0	0	0	0	0	0	0	0	0	0	0	0	0	0	0	0	0	0	0
betaferon 300micrograms injection (pdr for recon)+diluent	1141181882	L03AB08	Interferon Beta-1B	34	0	0	0	0	0	0	0	0	0	0	0	0	0	0	0	0	0	0	0	0	0	0	0	0	0	0	0	0
sustiva 600mg tablet	1141187568	J05AG03	Efavirenz	34	0	0	0	0	0	0	0	0	0	0	0	0	0	0	0	0	0	0	0	0	0	0	0	0	0	0	0	0
non-drowsy sinutab tablet	1141188512	N02BE51	Acetaminophen |Pseudoephedrine	34	0	0	0	0	0	0	0	34	34	0	0	0	0	0	0	0	0	0	0	0	0	0	0	0	0	0	0	0
olopatadine	1141192298	R01AC08	Olopatadine	34	0	0	0	0	0	0	0	0	0	0	0	0	0	0	0	0	0	0	0	0	0	0	0	0	0	0	0	0
lipostat 10mg tablet	1140861970	C10AA03	Pravastatin	33	0	0	0	0	0	0	0	0	0	0	0	0	0	0	0	0	0	0	0	0	0	0	0	0	0	0	0	0
chlorpheniramine maleate	1140862624	R06AB04	Chlorphenamine	33	0	0	0	0	0	0	0	0	0	0	0	0	0	0	0	0	0	0	0	0	0	0	0	0	0	0	0	0
disopyramide	1140866568	C01BA03	Disopyramide	33	0	0	0	0	0	0	0	0	0	0	0	0	0	0	0	0	0	0	0	0	0	0	0	0	0	0	0	0
fluanxol 500micrograms tablet	1140867952	N05AF01	Flupentixol	33	0	0	0	0	0	0	0	0	0	0	0	0	0	0	0	0	0	0	0	0	0	0	0	0	0	0	0	0
betaxolol	1140879758	C07AB05 |S01ED02	Betaxolol	33	0	0	0	0	0	0	0	0	0	0	0	0	0	0	0	0	0	0	0	0	0	0	0	0	33	0	0	0
coal tar product	1140879902	D05AA	Coal Tar	33	0	0	0	0	0	0	0	0	0	0	0	0	0	0	0	0	0	0	0	0	0	0	0	0	0	0	0	0
hydrocortisone+clotrimazole	1140882906	D01A	Clotrimazole |Hydrocortisone	33	0	0	0	0	0	0	0	0	0	0	0	0	0	0	0	0	0	0	0	0	0	0	0	0	0	0	0	0
felbinac	1140884498	M02AA08	Felbinac	33	0	0	0	0	0	0	0	0	0	0	0	0	0	0	0	0	0	0	0	0	0	0	0	0	0	0	0	0
lemsip sachet	1140911762	N02BE51	Acetaminophen |Phenylephrine	33	0	0	0	0	0	0	0	33	33	0	0	0	0	0	0	0	0	0	0	0	0	0	0	0	0	0	0	0
salicylic acid product	1141157414	D01AE12 |S01BC08	Salicylic Acid	33	0	0	0	0	0	0	0	0	0	0	0	0	0	0	0	0	0	0	0	0	0	0	0	0	0	0	0	0
sudafed dual relief capsule	1141171672	N02BE51	Acetaminophen |Phenylephrine	33	0	0	0	0	0	0	0	33	33	0	0	0	0	0	0	0	0	0	0	0	0	0	0	0	0	0	0	0
eccoxolac 300mg capsule	1141193170	M01AB08	Etodolac	33	0	0	0	0	0	0	0	0	0	0	0	0	0	0	0	0	0	0	0	0	0	0	0	0	0	0	0	0
quinidine	1140851530	C01BA01	Quinidine	32	0	0	0	0	0	0	0	0	0	0	0	0	0	0	0	0	0	0	0	0	0	0	0	0	0	0	0	0
cacit 500mg effervescent tablet	1140852836	A12AA04	Calcium Carbonate	32	0	0	0	0	0	0	0	0	0	0	0	0	0	0	0	0	0	0	0	0	0	0	0	0	0	0	0	0
phenelzine	1140867850	N06AF03	Phenelzine	32	0	0	0	0	0	0	0	0	0	32	0	0	0	0	0	0	0	0	0	0	0	0	0	0	0	0	0	0
ferrous gluc+folic acid+ascorbic acid 250mg/5mg/10mg tablet	1140870410	B03AE02	Vitamin C |Folic Acid |Iron	32	0	0	0	0	0	0	0	0	0	0	0	0	0	0	0	0	0	0	0	0	0	0	0	0	0	0	0	0
macrodantin 50mg capsule	1140874190	J01XE01	Nitrofurantoin	32	0	0	0	0	0	0	0	0	0	0	0	0	0	0	0	0	0	0	0	0	0	0	0	0	0	0	0	0
fluvoxamine	1140879544	N06AB08	Fluvoxamine	32	0	0	0	0	0	0	0	0	0	32	0	0	0	0	0	0	0	0	0	0	0	0	0	0	0	0	0	0
lamisil 1% cream	1140882474	D01AE15	Terbinafine	32	0	0	0	0	0	0	0	0	0	0	0	0	0	0	0	0	0	0	0	0	0	0	0	0	0	0	0	0
durogesic 25micrograms/hour patch	1140911830	N02AB03	Fentanyl	32	32	0	0	0	0	0	0	0	0	0	0	0	0	0	0	0	0	0	0	0	0	0	0	0	0	0	0	0
mesren mr 400mg m/r tablet	1141189390	A07EC02	Mesalazine	32	0	0	0	0	0	0	0	0	0	0	0	0	0	0	0	0	0	0	0	0	0	0	0	0	0	0	0	0
metrosa 0.75% gel	1141192154	D06BX01	Metronidazole	32	0	0	0	0	0	0	0	0	0	0	0	0	0	0	0	0	0	0	0	0	0	0	0	0	0	0	0	0
hydrocortisone+lidocaine	1141194840	A07EA02	Lidocaine |Hydrocortisone	32	0	0	0	0	0	0	0	0	0	0	0	0	0	0	0	0	0	0	0	0	0	0	0	0	0	0	0	0
yentreve 20mg gastro-resistant capsule	1141200570	N06AX21	Duloxetine	32	0	0	0	0	0	0	0	0	0	32	0	0	0	0	0	0	0	0	0	0	0	0	0	0	0	0	0	0
beclamide	1140856468	N03AX30	Beclamide	31	0	0	0	0	0	0	0	0	0	0	0	0	0	0	0	0	0	0	0	0	0	0	0	0	0	0	0	0
suscard 1mg m/r buccal tablet	1140860846	C01DA02	Nitroglycerin	31	0	0	0	0	0	0	0	0	0	0	0	0	0	0	0	0	0	0	0	0	0	0	0	0	0	0	0	0
cobalin-h 1mg/1ml injection	1140870508	B03BA03	Hydroxocobalamin	31	0	0	0	0	0	0	0	0	0	0	0	0	0	0	0	0	0	0	0	0	0	0	0	0	0	0	0	0
prednesol 5mg tablet	1140874950	H02AB06	Prednisolone	31	0	0	0	0	0	0	0	0	0	0	0	0	0	0	0	0	0	0	0	0	0	0	0	0	0	0	0	0
transvasin cream	1140877890	M02A	Ethyl Nicotinate |Hexyl Nicotinate |Tetrahydrofurfuryl Salicylate	31	0	0	0	0	0	0	0	0	0	0	0	0	0	0	0	0	0	0	0	0	0	0	0	0	0	0	0	0
lamisil 250mg tablet	1140882472	D01BA02	Terbinafine	31	0	0	0	0	0	0	0	0	0	0	0	0	0	0	0	0	0	0	0	0	0	0	0	0	0	0	0	0
zovirax 5% cream	1140882478	D06BB03	Aciclovir	31	0	0	0	0	0	0	0	0	0	0	0	0	0	0	0	0	0	0	0	0	0	0	0	0	0	0	0	0
mobic 7.5mg tablet	1140926794	M01AC06	Meloxicam	31	0	0	0	0	0	0	0	0	0	0	0	0	0	0	0	0	0	0	0	0	0	0	0	0	0	0	0	0
zomorph 30mg m/r capsule	1141152988	N02AA01	Morphine	31	31	0	0	0	0	0	0	0	0	0	0	0	0	0	0	0	0	0	0	0	0	0	0	0	0	0	0	0
imidapril hydrochloride	1141164148	C09AA16	Imidapril	31	0	0	0	0	0	0	0	0	0	0	0	0	0	0	0	0	0	0	0	0	0	0	0	0	0	0	0	0
imatinib	1141185284	L01XE01	Imatinib	31	0	0	0	0	0	0	0	0	0	0	0	0	0	0	0	0	0	0	0	0	0	0	0	0	0	0	0	0
avonex 30micrograms/0.5ml prefilled syringe	1141188642	L03AB07	Interferon Beta-1A	31	0	0	0	0	0	0	0	0	0	0	0	0	0	0	0	0	0	0	0	0	0	0	0	0	0	0	0	0
hytrin 2mg tablet	1140860610	G04CA03	Terazosin	30	0	0	0	0	0	0	0	0	0	0	0	0	0	0	0	0	0	0	0	0	0	0	0	0	0	0	0	0
glytrin 400micrograms spray	1140861000	C01DA02	Nitroglycerin	30	0	0	0	0	0	0	0	0	0	0	0	0	0	0	0	0	0	0	0	0	0	0	0	0	0	0	0	0
nuelin 125mg tablet	1140862414	R03DA04	Theophylline	30	0	0	0	0	0	0	0	0	0	0	0	0	0	0	0	0	0	0	0	0	0	0	0	0	0	0	0	0
aerobec 50mcg autohaler	1140862474	R03BA01	Beclomethasone Dipropionate	30	0	0	0	0	0	0	0	0	0	0	0	0	0	0	0	0	0	0	0	0	0	0	0	0	0	0	0	0
intal 5mg inhaler	1140862532	R03BC01	Cromoglicic Acid	30	0	0	0	0	0	0	0	0	0	0	0	0	0	0	0	0	0	0	0	0	0	0	0	0	0	0	0	0
navispare tablet	1140866352	C03EA07	Amiloride |Cyclopenthiazide	30	0	0	0	0	0	0	0	0	0	0	0	0	0	0	0	0	0	0	0	0	0	0	0	0	0	0	0	0
bonefos 400mg capsule	1140868804	M05BA02	Clodronic Acid	30	0	0	0	0	0	0	0	0	0	0	0	0	0	0	0	0	0	0	0	0	0	0	0	0	0	0	0	0
calcitriol product	1140870980	A11CC04 |D05AX03	Calcitriol	30	0	0	0	0	0	0	0	0	0	0	0	0	0	0	0	0	0	0	0	0	0	0	0	0	0	0	0	0
remedeine forte tablet	1140871686	N02AJ01	Acetaminophen |Dihydrocodeine	30	30	30	0	30	0	0	0	0	0	0	0	0	0	0	0	0	0	0	0	0	0	0	0	0	0	0	0	0
ibuprofen+codeine phosphate	1140878030	N02AJ08	Codeine |Ibuprofen	30	30	0	30	0	0	0	0	0	0	0	0	0	0	0	0	0	0	0	0	0	0	0	0	0	0	0	0	0
tri-adcortyl cream	1140883044	S02CA04	Gramicidin D |Triamcinolone |Nystatin |Neomycin	30	0	0	0	0	0	0	0	0	0	0	0	0	0	0	0	0	0	0	0	0	0	0	0	0	0	0	0	0
orphenadrine	1140883560	N04AB02 |M03BC01	Orphenadrine	30	0	0	0	0	0	0	0	0	0	0	0	0	0	0	0	0	0	0	0	0	0	0	0	0	0	0	0	0
mestinon 60mg tablet	1140888818	N07AA02	Pyridostigmine	30	0	0	0	0	0	0	0	0	0	0	0	0	0	0	0	0	0	0	0	0	0	0	0	0	0	0	0	0
oxynorm 5mg capsule	1141171066	N02AA05	Oxycodone	30	30	0	0	0	0	0	0	0	0	0	0	0	0	0	0	0	0	0	0	0	0	0	0	0	0	0	0	0
silkis 3micrograms/g ointment	1141180200	D05AX03	Calcitriol	30	0	0	0	0	0	0	0	0	0	0	0	0	0	0	0	0	0	0	0	0	0	0	0	0	0	0	0	0
eletriptan	1141185436	N02CC06	Eletriptan	30	0	0	0	0	0	0	0	0	0	0	0	0	0	0	0	0	0	0	0	0	0	0	0	0	0	0	0	0
feminax tablet	1141188522	N02AA79	Caffeine |Acetaminophen |Codeine |Scopolamine	30	30	30	30	0	0	0	0	0	0	0	0	0	0	0	0	0	0	0	0	0	0	0	0	0	0	0	0	0
fibrazate xl 400mg m/r tablet	1141201306	C10AB02	Bezafibrate	30	0	0	0	0	0	0	0	0	0	0	0	0	0	0	0	0	0	0	0	0	0	0	0	0	0	0	0	0
nicotine	2018610518	N07BA01	Nicotine	30	0	0	0	0	0	0	0	0	0	0	0	0	0	0	0	0	0	0	0	0	0	0	0	0	0	0	0	0
panadol 500mg tablet	1140856240	N02BE01	Acetaminophen	29	0	0	0	0	0	0	0	29	29	0	0	0	0	0	0	0	0	0	0	0	0	0	0	0	0	0	0	0
dydrogesterone	1140868494	G03DB01	Dydrogesterone	29	0	0	0	0	0	0	0	0	0	0	0	0	0	0	0	0	0	0	0	0	0	0	0	0	0	0	0	0
acetazolamide	1140875868	S01EC01	Acetazolamide	29	0	0	0	0	0	0	0	0	0	0	0	0	0	0	0	0	0	0	0	0	0	0	0	0	0	0	0	0
co-magaldrox	1140881318	A02A	Aluminum Hydroxide |Magnesium Hydroxide	29	0	0	0	0	0	0	0	0	0	0	0	0	0	0	0	0	0	0	0	0	0	0	0	0	0	0	0	0
co-danthramer	1140881622	A06AB53	Danthron |Poloxamer 188	29	0	0	0	0	0	0	0	0	0	0	0	0	0	0	0	0	0	0	0	0	0	0	0	0	0	0	0	0
oramorph 100mg/5ml concentrated oral solution	1140882274	N02AA01	Morphine	29	29	0	0	0	0	0	0	0	0	0	0	0	0	0	0	0	0	0	0	0	0	0	0	0	0	0	0	0
nerisone 0.1% cream	1140884640	D07AC06	Difluocortolone	29	0	0	0	0	0	0	0	0	0	0	0	0	0	0	0	0	0	0	0	0	0	0	0	0	0	0	0	0
hydrocortistab 1% cream	1140888628	D07AA02	Hydrocortisone	29	0	0	0	0	0	0	0	0	0	0	0	0	0	0	0	0	0	0	0	0	0	0	0	0	0	0	0	0
feso4 - ferrous sulphate	1140910436	B03AA07	Iron	29	0	0	0	0	0	0	0	0	0	0	0	0	0	0	0	0	0	0	0	0	0	0	0	0	0	0	0	0
panadol extra tablet	1141168646	N02BE51	Caffeine |Acetaminophen	29	0	0	0	0	0	0	0	29	29	0	0	0	0	0	0	0	0	0	0	0	0	0	0	0	0	0	0	0
pulvinal salbutamol 200mcg breath-act dry powder inhaler	1141179066	R03AC02	Salbutamol	29	0	0	0	0	0	0	0	0	0	0	0	0	0	0	0	0	0	0	0	0	0	0	0	0	0	0	0	0
germoloids cream	1141190642	D02AB	Lidocaine |Zinc Oxide	29	0	0	0	0	0	0	0	0	0	0	0	0	0	0	0	0	0	0	0	0	0	0	0	0	0	0	0	0
doxadura 1mg tablet	1141194372	C02CA04	Doxazosin	29	0	0	0	0	0	0	0	0	0	0	0	0	0	0	0	0	0	0	0	0	0	0	0	0	0	0	0	0
sinthrome 1mg tablet	1140861698	B01AA07	Acenocoumarol	28	0	0	0	0	0	0	0	0	0	0	0	0	0	0	0	0	0	0	0	0	0	0	0	0	0	0	0	0
pulmadil 200micrograms inhaler	1140862140	R03AC05	Rimiterol Hydrobromide	28	0	0	0	0	0	0	0	0	0	0	0	0	0	0	0	0	0	0	0	0	0	0	0	0	0	0	0	0
digitoxin	1140865990	C01AA04	Digitoxin	28	0	0	0	0	0	0	0	0	0	0	0	0	0	0	0	0	0	0	0	0	0	0	0	0	0	0	0	0
restandol 40mg capsule	1140868536	G03BA03	Testosterone Undecanoate	28	0	0	0	0	0	0	0	0	0	0	0	0	0	0	0	0	0	0	0	0	0	0	0	0	0	0	0	0
bromocriptine	1140868866	G02CB01 |N04BC01	Bromocriptine	28	0	0	0	0	0	0	0	0	0	0	0	0	0	0	0	0	0	0	0	0	0	0	0	0	0	0	0	0
atropine	1140883494	A03BA01 |S01FA01	Atropine	28	0	0	0	0	0	0	0	0	0	0	0	0	0	0	0	0	0	0	0	0	0	0	0	0	0	0	0	0
sulfinpyrazone	1140909890	M04AB02	Sulfinpyrazone	28	0	0	0	0	0	0	0	0	0	0	0	0	0	0	0	0	0	0	0	0	0	0	0	0	0	0	0	0
co-triamterzide	1140923272	C03EA01	Triamterene |Hydrochlorothiazide	28	0	0	0	0	0	0	0	0	0	0	0	0	0	0	0	0	0	0	0	0	0	0	0	0	0	0	0	0
curatoderm 4micrograms/g ointment	1140923732	D05AX04	Tacalcitol	28	0	0	0	0	0	0	0	0	0	0	0	0	0	0	0	0	0	0	0	0	0	0	0	0	0	0	0	0
donepezil hydrochloride	1141150834	N06DA02	Donepezil	28	0	0	0	0	0	0	0	0	0	0	0	0	0	0	0	0	0	0	0	0	0	0	0	0	0	0	0	0
monosorb xl 60 m/r tablet	1141162550	C01DA14	Isosorbide Mononitrate	28	0	0	0	0	0	0	0	0	0	0	0	0	0	0	0	0	0	0	0	0	0	0	0	0	0	0	0	0
chemydur 60xl m/r tablet	1141166858	C01DA14	Isosorbide Mononitrate	28	0	0	0	0	0	0	0	0	0	0	0	0	0	0	0	0	0	0	0	0	0	0	0	0	0	0	0	0
oxynorm 10mg capsule	1141170964	N02AA05	Oxycodone	28	28	0	0	0	0	0	0	0	0	0	0	0	0	0	0	0	0	0	0	0	0	0	0	0	0	0	0	0
kaletra 133.3mg/33.3mg capsule	1141173916	J05AR10	Ritonavir |Lopinavir	28	0	0	0	0	0	0	0	0	0	0	0	0	0	0	0	0	0	0	0	0	0	0	0	0	0	0	0	0
sevelamer	1141175192	V03AE02	Sevelamer	28	0	0	0	0	0	0	0	0	0	0	0	0	0	0	0	0	0	0	0	0	0	0	0	0	0	0	0	0
amoxicillin product	1141180228	J01CA04	Amoxicillin	28	0	0	0	0	0	0	0	0	0	0	0	0	0	0	0	0	0	0	0	0	0	0	0	0	0	0	0	0
colestyramine product	1141180734	C10AC01	Cholestyramine	28	0	0	0	0	0	0	0	0	0	0	0	0	0	0	0	0	0	0	0	0	0	0	0	0	0	0	0	0
novofem tablet	1141180766	G03FB05	Norethisterone |Estradiol	28	0	0	0	0	0	0	0	0	0	0	0	0	0	0	0	0	0	0	0	0	0	0	0	0	0	0	0	0
tenif capsule	1140860358	C07FB03	Atenolol |Nifedipine	27	0	0	0	0	0	0	0	0	0	0	0	0	0	0	0	0	0	0	0	0	0	0	0	0	27	27	0	0
innozide tablet	1140860784	C09BA02	Enalapril |Hydrochlorothiazide	27	0	0	0	0	0	0	0	0	0	0	0	0	0	0	0	0	0	0	0	0	0	0	0	0	0	0	0	0
piriton 10mg/1ml injection	1140862632	R06AB04	Chlorphenamine	27	0	0	0	0	0	0	0	0	0	0	0	0	0	0	0	0	0	0	0	0	0	0	0	0	0	0	0	0
vallergan 10mg tablet	1140862742	R06AD01	Alimemazine	27	0	0	0	0	0	0	0	0	0	0	0	0	0	0	0	0	0	0	0	0	0	0	0	0	0	0	0	0
ursodeoxycholic acid product	1140865996	A05AA02	Ursodeoxycholic Acid	27	0	0	0	0	0	0	0	0	0	0	0	0	0	0	0	0	0	0	0	0	0	0	0	0	0	0	0	0
camcolit 250 tablet	1140867494	N05AN01	Lithium	27	0	0	0	0	0	0	0	0	0	0	0	0	0	0	0	0	0	0	0	0	0	0	0	0	0	0	0	0
triptafen tablet	1140867934	N06CA01	Amitriptyline |Perphenazine	27	0	0	0	0	0	0	0	0	0	0	0	0	0	0	0	0	0	0	0	0	0	0	0	0	0	0	0	0
levonorgestrel	1140869366	G03AC03 |G03AD01	Levonorgestrel	27	0	0	0	0	0	0	0	0	0	0	0	0	0	0	0	0	0	0	0	0	0	0	0	0	0	0	0	0
redoxon 25mg tablet	1140870946	A11GA	Vitamin C	27	0	0	0	0	0	0	0	0	0	0	0	0	0	0	0	0	0	0	0	0	0	0	0	0	0	0	0	0
dhc continus 60mg m/r tablet	1140871920	N02AA08	Dihydrocodeine	27	27	0	0	27	0	0	0	0	0	0	0	0	0	0	0	0	0	0	0	0	0	0	0	0	0	0	0	0
rivotril 500mcg tablet	1140872152	N03AE01	Clonazepam	27	0	0	0	0	0	0	0	0	0	0	0	0	0	0	0	0	0	0	0	0	0	0	0	0	0	0	0	0
robaxin 750mg tablet	1140875454	M03BA03	Methocarbamol	27	0	0	0	0	0	0	0	0	0	0	0	0	0	0	0	0	0	0	0	0	0	0	0	0	0	0	0	0
difflam cream	1140875620	M02AA05	Benzydamine	27	0	0	0	0	0	0	0	0	0	0	0	0	0	0	0	0	0	0	0	0	0	0	0	0	0	0	0	0
lodoxamide	1140875696	S01GX05	Lodoxamide	27	0	0	0	0	0	0	0	0	0	0	0	0	0	0	0	0	0	0	0	0	0	0	0	0	0	0	0	0
balneum plus bath oil	1140878246	D02A	Lauromacrogols |Soya Oil	27	0	0	0	0	0	0	0	0	0	0	0	0	0	0	0	0	0	0	0	0	0	0	0	0	0	0	0	0
eurax cream	1140878266	D04AX	Crotamiton	27	0	0	0	0	0	0	0	0	0	0	0	0	0	0	0	0	0	0	0	0	0	0	0	0	0	0	0	0
hirudoid cream	1140880726	C05BA	Heparinoid	27	0	0	0	0	0	0	0	0	0	0	0	0	0	0	0	0	0	0	0	0	0	0	0	0	0	0	0	0
magnesium trisilicate	1140881324	A02A	Magnesium Trisilicate	27	0	0	0	0	0	0	0	0	0	0	0	0	0	0	0	0	0	0	0	0	0	0	0	0	0	0	0	0
ilube eye drops	1140882072	S01XA08	Acetylcysteine	27	0	0	0	0	0	0	0	0	0	0	0	0	0	0	0	0	0	0	0	0	0	0	0	0	0	0	0	0
otosporin ear drops	1140882832	S02CA03	Hydrocortisone |Polymyxin B Sulfate |Neomycin	27	0	0	0	0	0	0	0	0	0	0	0	0	0	0	0	0	0	0	0	0	0	0	0	0	0	0	0	0
liquid paraffin+white soft paraffin 50%/50% ointment	1140916270	D02A	Mineral Oil |Petrolatum	27	0	0	0	0	0	0	0	0	0	0	0	0	0	0	0	0	0	0	0	0	0	0	0	0	0	0	0	0
femapak 40 patch+tablet	1140926686	G03FA14	Dydrogesterone |Estradiol	27	0	0	0	0	0	0	0	0	0	0	0	0	0	0	0	0	0	0	0	0	0	0	0	0	0	0	0	0
maxolon 5mg tablet	1141150866	A03FA01	Metoclopramide	27	0	0	0	0	0	0	0	0	0	0	0	0	0	0	0	0	0	0	0	0	0	0	0	0	0	0	0	0
nyogel 0.1% liquid eye gel	1141179734	S01ED01	Timolol	27	0	0	0	0	0	0	0	0	0	0	0	0	0	0	0	0	0	0	0	0	0	0	0	0	0	0	0	0
propecia 1mg tablet	1141179886	D11AX10	Finasteride	27	0	0	0	0	0	0	0	0	0	0	0	0	0	0	0	0	0	0	0	0	0	0	0	0	0	0	0	0
progynova ts 50 50micrograms patch	1141180580	G03CA03	Estradiol	27	0	0	0	0	0	0	0	0	0	0	0	0	0	0	0	0	0	0	0	0	0	0	0	0	0	0	0	0
metoprolol tartrate+chlorthalidone 100mg/12.5mg tablet	1140860308	C07CB02	Metoprolol |Chlorthalidone	26	0	0	0	0	0	0	0	0	0	0	0	0	0	0	0	0	0	0	0	0	0	0	0	0	26	0	0	0
cilazapril	1140860882	C09AA08	Cilazapril	26	0	0	0	0	0	0	0	0	0	0	0	0	0	0	0	0	0	0	0	0	0	0	0	0	0	0	0	0
pro-banthine 15mg tablet	1140865330	A03AB05	Propantheline	26	0	0	0	0	0	0	0	0	0	0	0	0	0	0	0	0	0	0	0	0	0	0	0	0	0	0	0	0
salofalk 250mg e/c tablet	1140865598	A07EC02	Mesalazine	26	0	0	0	0	0	0	0	0	0	0	0	0	0	0	0	0	0	0	0	0	0	0	0	0	0	0	0	0
flupenthixol	1140867150	N05AF01	Flupentixol	26	0	0	0	0	0	0	0	0	0	0	0	0	0	0	0	0	0	0	0	0	0	0	0	0	0	0	0	0
hydroxyurea	1140869978	L01XX05	Hydroxyurea	26	0	0	0	0	0	0	0	0	0	0	0	0	0	0	0	0	0	0	0	0	0	0	0	0	0	0	0	0
vitamins b+c	1140871004	A11EB	Vitamin C |Vitamin B	26	0	0	0	0	0	0	0	0	0	0	0	0	0	0	0	0	0	0	0	0	0	0	0	0	0	0	0	0
sevredol 10mg tablet	1140871700	N02AA01	Morphine	26	26	0	0	0	0	0	0	0	0	0	0	0	0	0	0	0	0	0	0	0	0	0	0	0	0	0	0	0
septrin 480mg tablet	1140873930	J01EE01	Trimethoprim |Sulfamethoxazole	26	0	0	0	0	0	0	0	0	0	0	0	0	0	0	0	0	0	0	0	0	0	0	0	0	0	0	0	0
feldene 0.5% gel	1140877954	M02AA07	Piroxicam	26	0	0	0	0	0	0	0	0	0	0	0	0	0	0	0	0	0	0	0	0	0	0	0	0	0	0	0	0
alphosyl 2 in 1 shampoo	1140878510	D05AA	Coal Tar	26	0	0	0	0	0	0	0	0	0	0	0	0	0	0	0	0	0	0	0	0	0	0	0	0	0	0	0	0
dalacin t topical solution	1140880200	D10AF01	Clindamycin	26	0	0	0	0	0	0	0	0	0	0	0	0	0	0	0	0	0	0	0	0	0	0	0	0	0	0	0	0
nizoral 2% cream	1140880306	D01AC08	Ketoconazole	26	0	0	0	0	0	0	0	0	0	0	0	0	0	0	0	0	0	0	0	0	0	0	0	0	0	0	0	0
univer 120mg m/r capsule	1140881692	C08DA01	Verapamil	26	0	0	0	0	0	0	0	0	0	0	0	0	0	0	0	0	0	0	0	0	0	0	0	0	0	0	0	0
sofradex eye/ear drops	1140882724	S03CA01	Gramicidin D |Framycetin |Dexamethasone	26	0	0	0	0	0	0	0	0	0	0	0	0	0	0	0	0	0	0	0	0	0	0	0	0	0	0	0	0
polytar af liquid	1140883828	D05AA	Tar	26	0	0	0	0	0	0	0	0	0	0	0	0	0	0	0	0	0	0	0	0	0	0	0	0	0	0	0	0
alimemazine	1140909792	R06AD01	Alimemazine	26	0	0	0	0	0	0	0	0	0	0	0	0	0	0	0	0	0	0	0	0	0	0	0	0	0	0	0	0
aricept 5mg tablet	1141150840	N06DA02	Donepezil	26	0	0	0	0	0	0	0	0	0	0	0	0	0	0	0	0	0	0	0	0	0	0	0	0	0	0	0	0
zamadol sr 100mg m/r capsule	1141153424	N02AX02	Tramadol	26	26	0	0	0	26	0	0	0	0	0	0	0	0	0	0	0	0	0	0	0	0	0	0	0	0	0	0	0
solpadeine max tablet	1141167748	N02AJ09	Acetaminophen |Codeine	26	26	26	26	0	0	0	0	0	0	0	0	0	0	0	0	0	0	0	0	0	0	0	0	0	0	0	0	0
galpharm hayfever and allergy relief 10mg tablet	1141179944	R06AE07	Cetirizine	26	0	0	0	0	0	0	0	0	0	0	0	0	0	0	0	0	0	0	0	0	0	0	0	0	0	0	0	0
solpadeine plus capsule	1141189008	N02AJ09	Caffeine |Acetaminophen |Codeine	26	26	26	26	0	0	0	0	0	0	0	0	0	0	0	0	0	0	0	0	0	0	0	0	0	0	0	0	0
panadol 500mg capsule	1140856238	N02BE01	Acetaminophen	25	0	0	0	0	0	0	0	25	25	0	0	0	0	0	0	0	0	0	0	0	0	0	0	0	0	0	0	0
tenoretic tablet	1140860328	C07CB03	Chlorthalidone |Atenolol	25	0	0	0	0	0	0	0	0	0	0	0	0	0	0	0	0	0	0	0	0	0	0	0	0	25	25	0	0
tambocor 50mg tablet	1140866654	C01BC04	Flecainide	25	0	0	0	0	0	0	0	0	0	0	0	0	0	0	0	0	0	0	0	0	0	0	0	0	0	0	0	0
surmontil 10mg tablet	1140867758	N06AA06	Trimipramine	25	0	0	0	0	0	0	0	0	0	25	0	0	0	0	0	0	0	0	0	0	0	0	0	0	0	0	0	0
oramorph 10mg/5ml oral unit dose vial	1140871778	N02AA01	Morphine	25	25	0	0	0	0	0	0	0	0	0	0	0	0	0	0	0	0	0	0	0	0	0	0	0	0	0	0	0
augmentin 375mg tablet	1140872798	J01CR02	Amoxicillin |Clavulanate	25	0	0	0	0	0	0	0	0	0	0	0	0	0	0	0	0	0	0	0	0	0	0	0	0	0	0	0	0
alomide eye drops	1140878060	S01GX05	Lodoxamide	25	0	0	0	0	0	0	0	0	0	0	0	0	0	0	0	0	0	0	0	0	0	0	0	0	0	0	0	0
hypotears eye drops	1140878182	S01AX18	Benzalkonium |Povidone	25	0	0	0	0	0	0	0	0	0	0	0	0	0	0	0	0	0	0	0	0	0	0	0	0	0	0	0	0
hydromol emollient bath additive	1140878252	D02A	Light Mineral Oil |Isopropyl Myristate	25	0	0	0	0	0	0	0	0	0	0	0	0	0	0	0	0	0	0	0	0	0	0	0	0	0	0	0	0
asilone liquid	1140881422	A02AF	Magnesium Oxide |Aluminum Hydroxide |Dimethicone	25	0	0	0	0	0	0	0	0	0	0	0	0	0	0	0	0	0	0	0	0	0	0	0	0	0	0	0	0
betamethasone+fusidic acid	1140882774	D07CC01	Betamethasone |Fusidic Acid	25	0	0	0	0	0	0	0	0	0	0	0	0	0	0	0	0	0	0	0	0	0	0	0	0	0	0	0	0
leuprorelin	1140884544	L02AE02	Leuprolide	25	0	0	0	0	0	0	0	0	0	0	0	0	0	0	0	0	0	0	0	0	0	0	0	0	0	0	0	0
hydrocortisyl 1% cream	1140888630	D07AA02	Hydrocortisone	25	0	0	0	0	0	0	0	0	0	0	0	0	0	0	0	0	0	0	0	0	0	0	0	0	0	0	0	0
ribavirin	1140909754	J05AP01	Ribavirin	25	0	0	0	0	0	0	0	0	0	0	0	0	0	0	0	0	0	0	0	0	0	0	0	0	0	0	0	0
nifedipress mr 10 m/r tablet	1141157140	C08CA05	Nifedipine	25	0	0	0	0	0	0	0	0	0	0	0	0	0	0	0	0	0	0	0	0	0	0	0	0	0	0	0	0
prograf 0.5mg capsule	1141171242	L04AD02	Tacrolimus	25	0	0	0	0	0	0	0	0	0	0	0	0	0	0	0	0	0	0	0	0	0	0	0	0	0	0	0	0
acidex oral suspension	1141172224	A02BX13	Sodium Bicarbonate |Calcium Carbonate |Alginic Acid	25	0	0	0	0	0	0	0	0	0	0	0	0	0	0	0	0	0	0	0	25	0	0	0	25	0	0	0	0
oxactin 20mg capsule	1141174756	N06AB03	Fluoxetine	25	0	0	0	0	0	0	0	0	0	25	0	0	25	0	0	0	0	0	0	0	0	0	0	0	0	0	0	0
niquitin cq 2mg mint lozenge	1141188524	N07BA01	Nicotine	25	0	0	0	0	0	0	0	0	0	0	0	0	0	0	0	0	0	0	0	0	0	0	0	0	0	0	0	0
felogen xl 5mg m/r tablet	1141188576	C08CA02	Felodipine	25	0	0	0	0	0	0	0	0	0	0	0	0	0	0	0	0	0	0	0	0	0	0	0	0	0	0	0	0
sodium chloride	2018961142	A12CA01 |B05CB01 |B05XA03 |S01XA03	Sodium Chloride	25	0	0	0	0	0	0	0	0	0	0	0	0	0	0	0	0	0	0	0	0	0	0	0	0	0	0	0	0
beta-adalat capsule	1140860356	C07FB03	Atenolol |Nifedipine	24	0	0	0	0	0	0	0	0	0	0	0	0	0	0	0	0	0	0	0	0	0	0	0	0	24	24	0	0
celectol 200mg tablet	1140860498	C07AB08	Celiprolol	24	0	0	0	0	0	0	0	0	0	0	0	0	0	0	0	0	0	0	0	0	0	0	0	0	24	0	0	0
isib 20mg tablet	1140860994	C01DA14	Isosorbide Mononitrate	24	0	0	0	0	0	0	0	0	0	0	0	0	0	0	0	0	0	0	0	0	0	0	0	0	0	0	0	0
paroven 250mg capsule	1140861416	C05CA51	Oxerutins	24	0	0	0	0	0	0	0	0	0	0	0	0	0	0	0	0	0	0	0	0	0	0	0	0	0	0	0	0
modalim 100mg tablet	1140862028	C10AB08	Ciprofibrate	24	0	0	0	0	0	0	0	0	0	0	0	0	0	0	0	0	0	0	0	0	0	0	0	0	0	0	0	0
pholcodine	1140862886	R05DA08	Pholcodine	24	0	0	0	0	0	0	0	0	0	0	0	0	0	0	0	0	0	0	0	0	0	0	0	0	0	0	0	0
hiprex 1g tablet	1140874216	J01XX05	Hexamethylenetetramine	24	0	0	0	0	0	0	0	0	0	0	0	0	0	0	0	0	0	0	0	0	0	0	0	0	0	0	0	0
fluorometholone	1140875766	C05AA06 |D07AB06 |D07XB04 |D10AA01 |S01BA07 |S01CB05	Fluorometholone	24	0	0	0	0	0	0	0	0	0	0	0	0	0	0	0	0	0	0	0	0	0	0	0	0	0	0	0	0
sulphur product	1140880056	D10AB02	Sulfur	24	0	0	0	0	0	0	0	0	0	0	0	0	0	0	0	0	0	0	0	0	0	0	0	0	0	0	0	0
clobetasone butyrate+neomycin sulphate	1140882708	S01CA11	Neomycin |Clobetasone	24	0	0	0	0	0	0	0	0	0	0	0	0	0	0	0	0	0	0	0	0	0	0	0	0	0	0	0	0
pethidine	1140884388	N02AB02	Pethidine	24	24	0	0	0	0	0	0	0	0	0	0	0	0	0	0	0	0	0	0	0	0	0	0	0	0	0	0	0
zydol sr 100mg m/r tablet	1140922636	N02AX02	Tramadol	24	24	0	0	0	24	0	0	0	0	0	0	0	0	0	0	0	0	0	0	0	0	0	0	0	0	0	0	0
fortipine la40 m/r tablet	1141145870	C08CA05	Nifedipine	24	0	0	0	0	0	0	0	0	0	0	0	0	0	0	0	0	0	0	0	0	0	0	0	0	0	0	0	0
bezafibrate product	1141157260	C10AB02	Bezafibrate	24	0	0	0	0	0	0	0	0	0	0	0	0	0	0	0	0	0	0	0	0	0	0	0	0	0	0	0	0
ethinylestradiol	1141181220	G03CA01 |L02AA03	Ethinyl Estradiol	24	0	0	0	0	0	0	0	0	0	0	0	0	0	0	0	0	0	0	0	0	0	0	0	0	0	0	0	0
duac once daily gel	1141188766	D10AF51	Clindamycin |Benzoyl Peroxide	24	0	0	0	0	0	0	0	0	0	0	0	0	0	0	0	0	0	0	0	0	0	0	0	0	0	0	0	0
senokot hi-fibre lemon 3.5g/sachet s/f granules	1141200498	A06AC01	Plantago Seed	24	0	0	0	0	0	0	0	0	0	0	0	0	0	0	0	0	0	0	0	0	0	0	0	0	0	0	0	0
veganin tablet	1140856348	N02AJ09	Caffeine |Acetaminophen |Codeine	23	23	23	23	0	0	0	0	0	0	0	0	0	0	0	0	0	0	0	0	0	0	0	0	0	0	0	0	0
neo-cytamen 250micrograms/1ml injection	1140858448	B03BA03	Hydroxocobalamin	23	0	0	0	0	0	0	0	0	0	0	0	0	0	0	0	0	0	0	0	0	0	0	0	0	0	0	0	0
gopten 500micrograms capsule	1140860912	C09AA10	Trandolapril	23	0	0	0	0	0	0	0	0	0	0	0	0	0	0	0	0	0	0	0	0	0	0	0	0	0	0	0	0
gemfibrozil	1140861856	C10AB04	Gemfibrozil	23	0	0	0	0	0	0	0	0	0	0	0	0	0	0	0	0	0	0	0	0	0	0	0	0	0	0	0	0
half beta-prograne 80mg m/r capsule	1140866802	C07AA05	Propranolol	23	0	0	0	0	0	0	0	0	0	0	0	0	0	0	0	0	0	0	0	0	0	0	0	0	23	0	0	23
utovlan 5mg tablet	1140868586	L02AB	Norethisterone	23	0	0	0	0	0	0	0	0	0	0	0	0	0	0	0	0	0	0	0	0	0	0	0	0	0	0	0	0
trinordiol tablet	1140869190	G03AB03	Levonorgestrel |Ethinyl Estradiol	23	0	0	0	0	0	0	0	0	0	0	0	0	0	0	0	0	0	0	0	0	0	0	0	0	0	0	0	0
propylthiouracil	1140874776	H03BA02	Propylthiouracil	23	0	0	0	0	0	0	0	0	0	0	0	0	0	0	0	0	0	0	0	0	0	0	0	0	0	0	0	0
methylprednisolone	1140874976	D07AA01 |D10AA02 |H02AB04	Methylprednisolone	23	0	0	0	0	0	0	0	0	0	0	0	0	0	0	0	0	0	0	0	0	0	0	0	0	0	0	0	0
roaccutane 5mg capsule	1140880240	D10AD04	Isotretinoin	23	0	0	0	0	0	0	0	0	0	0	0	0	0	0	0	0	0	0	0	0	0	0	0	0	0	0	0	0
proctofoam hc foam	1140881444	A07EA02	Hydrocortisone |Pramocaine	23	0	0	0	0	0	0	0	0	0	0	0	0	0	0	0	0	0	0	0	0	0	0	0	0	0	0	0	0
hedex tablet	1140911758	N02BE01	Acetaminophen	23	0	0	0	0	0	0	0	23	23	0	0	0	0	0	0	0	0	0	0	0	0	0	0	0	0	0	0	0
powergel 2.5% gel	1140921844	M02AA10	Ketoprofen	23	0	0	0	0	0	0	0	0	0	0	0	0	0	0	0	0	0	0	0	0	0	0	0	0	0	0	0	0
physiotens 200micrograms tablet	1140928290	C02AC05	Moxonidine	23	0	0	0	0	0	0	0	0	0	0	0	0	0	0	0	0	0	0	0	0	0	0	0	0	0	0	0	0
fybozest orange 3.5g s/f granules	1141145830	A06AC	Plantago Seed	23	0	0	0	0	0	0	0	0	0	0	0	0	0	0	0	0	0	0	0	0	0	0	0	0	0	0	0	0
neorecormon 500iu injection (pdr for recon)+solvent	1141156666	B03XA01	Erythropoietin	23	0	0	0	0	0	0	0	0	0	0	0	0	0	0	0	0	0	0	0	0	0	0	0	0	0	0	0	0
renagel 403mg capsule	1141175196	V03AE02	Sevelamer	23	0	0	0	0	0	0	0	0	0	0	0	0	0	0	0	0	0	0	0	0	0	0	0	0	0	0	0	0
cabren 2.5mg m/r tablet	1141187094	C08CA02	Felodipine	23	0	0	0	0	0	0	0	0	0	0	0	0	0	0	0	0	0	0	0	0	0	0	0	0	0	0	0	0
solpadeine plus tablet	1141189010	N02AJ09	Caffeine |Acetaminophen |Codeine	23	23	23	23	0	0	0	0	0	0	0	0	0	0	0	0	0	0	0	0	0	0	0	0	0	0	0	0	0
sebomin mr 100mg m/r capsule	1141191010	J01AA08	Minocycline	23	0	0	0	0	0	0	0	0	0	0	0	0	0	0	0	0	0	0	0	0	0	0	0	0	0	0	0	0
oxerutins 250mg capsule	1140861418	C05CA51	Oxerutins	22	0	0	0	0	0	0	0	0	0	0	0	0	0	0	0	0	0	0	0	0	0	0	0	0	0	0	0	0
napratec tablet combination pack	1140871638	M01AE56	Naproxen |Misoprostol	22	0	0	0	0	0	0	0	0	0	0	0	0	0	0	0	0	0	0	0	0	0	0	0	0	0	0	0	0
mst continus 100mg m/r tablet	1140871786	N02AA01	Morphine	22	22	0	0	0	0	0	0	0	0	0	0	0	0	0	0	0	0	0	0	0	0	0	0	0	0	0	0	0
cafergot tablet	1140872050	N02CA52	Caffeine |Ergotamine	22	0	0	0	0	0	0	0	0	0	0	0	0	0	0	0	0	0	0	0	0	0	0	0	0	0	0	0	0
macrodantin 100mg capsule	1140874192	J01XE01	Nitrofurantoin	22	0	0	0	0	0	0	0	0	0	0	0	0	0	0	0	0	0	0	0	0	0	0	0	0	0	0	0	0
penicillamine	1140875316	M01CC01	Penicillamine	22	0	0	0	0	0	0	0	0	0	0	0	0	0	0	0	0	0	0	0	0	0	0	0	0	0	0	0	0
isopto plain 0.5% eye drops	1140878174	S01XA20	Hypromellose	22	0	0	0	0	0	0	0	0	0	0	0	0	0	0	0	0	0	0	0	0	0	0	0	0	0	0	0	0
influenza vaccine	1140880680	J07BB	Influenza Vaccine	22	0	0	0	0	0	0	0	0	0	0	0	0	0	0	0	0	0	0	0	0	0	0	0	0	0	0	0	0
meptid 200mg tablet	1140881028	N02AX05	Meptazinol Hydrochloride	22	22	0	0	0	0	0	0	0	0	0	0	0	0	0	0	0	0	0	0	0	0	0	0	0	0	0	0	0
dantrolene	1140883858	M03CA01	Dantrolene	22	0	0	0	0	0	0	0	0	0	0	0	0	0	0	0	0	0	0	0	0	0	0	0	0	0	0	0	0
mepacrine	1140884326	P01AX05	Quinacrine	22	0	0	0	0	0	0	0	0	0	0	0	0	0	0	0	0	0	0	0	0	0	0	0	0	0	0	0	0
acular 0.5% ophthalmic solution	1140927354	S01BC05	Ketorolac	22	0	0	0	0	0	0	0	0	0	0	0	0	0	0	0	0	0	0	0	0	0	0	0	0	0	0	0	0
imuran 10mg tablet	1141145996	L04AX01	Azathioprine	22	0	0	0	0	0	0	0	0	0	0	0	0	0	0	0	0	0	0	0	0	0	0	0	0	0	0	0	0
optilast 0.05% eye drops	1141162970	S01GX07	Azelastine	22	0	0	0	0	0	0	0	0	0	0	0	0	0	0	0	0	0	0	0	0	0	0	0	0	0	0	0	0
provigil 100mg tablet	1141163118	N06BA07	Modafinil	22	0	0	0	0	0	0	0	0	0	0	0	0	0	0	0	0	0	0	0	0	0	0	0	0	0	0	0	0
spasmonal fibre granules 500g	1141166264	A03AX08	Alverine	22	0	0	0	0	0	0	0	0	0	0	0	0	0	0	0	0	0	0	0	0	0	0	0	0	0	0	0	0
cuprofen plus tablet	1141190952	N02AJ08	Codeine |Ibuprofen	22	22	0	22	0	0	0	0	0	0	0	0	0	0	0	0	0	0	0	0	0	0	0	0	0	0	0	0	0
ketotifen	1140862668	R06AX17 |S01GX08	Ketotifen	21	0	0	0	0	0	0	0	0	0	0	0	0	0	0	0	0	0	0	0	0	0	0	0	0	0	0	0	0
cutivate 0.05% cream	1140864820	D07AC	Fluticasone Propionate	21	0	0	0	0	0	0	0	0	0	0	0	0	0	0	0	0	0	0	0	0	0	0	0	0	0	0	0	0
antepsin 1g tablet	1140865538	A02BX02	Sucralfate	21	0	0	0	0	0	0	0	0	0	0	0	0	0	0	0	0	0	0	0	21	0	0	0	0	0	0	0	0
sterculia	1140865778	A06AC03	Sterculia	21	0	0	0	0	0	0	0	0	0	0	0	0	0	0	0	0	0	0	0	0	0	0	0	0	0	0	0	0
tryptophan product	1140867960	N06AX02	Tryptophan	21	0	0	0	0	0	0	0	0	0	21	0	0	0	0	0	0	0	0	0	0	0	0	0	0	0	0	0	0
feldene 10mg capsule	1140871672	M01AC01	Piroxicam	21	0	0	0	0	0	0	0	0	0	0	0	0	0	0	0	0	0	0	0	0	0	0	0	0	0	0	0	0
levodopa	1140872320	N04BA01	Levodopa	21	0	0	0	0	0	0	0	0	0	0	0	0	0	0	0	0	0	0	0	0	0	0	0	0	0	0	0	0
augmentin 625mg tablet	1140872734	J01CR02	Amoxicillin |Clavulanate	21	0	0	0	0	0	0	0	0	0	0	0	0	0	0	0	0	0	0	0	0	0	0	0	0	0	0	0	0
tri-adcortyl otic ear ointment	1140876104	S02CA04	Gramicidin D |Triamcinolone |Nystatin |Neomycin	21	0	0	0	0	0	0	0	0	0	0	0	0	0	0	0	0	0	0	0	0	0	0	0	0	0	0	0	0
ultrabase cream	1140878280	D02A	Mineral Oil |Petrolatum	21	0	0	0	0	0	0	0	0	0	0	0	0	0	0	0	0	0	0	0	0	0	0	0	0	0	0	0	0
capozide tablet	1140881714	C09BA01	Hydrochlorothiazide |Captopril	21	0	0	0	0	0	0	0	0	0	0	0	0	0	0	0	0	0	0	0	0	0	0	0	0	0	0	0	0
clobetasol propionate+neomycin sulphate+nystatin	1140882794	D07CD01	Nystatin |Neomycin |Clobetasol Propionate	21	0	0	0	0	0	0	0	0	0	0	0	0	0	0	0	0	0	0	0	0	0	0	0	0	0	0	0	0
flavoxate	1140883914	G04BD02	Flavoxate	21	0	0	0	0	0	0	0	0	0	0	0	0	0	0	0	0	0	0	0	0	0	0	0	0	0	0	0	0
azt - azathioprine	1140909864	L04AX01	Azathioprine	21	0	0	0	0	0	0	0	0	0	0	0	0	0	0	0	0	0	0	0	0	0	0	0	0	0	0	0	0
cromolyn sodium	1140910736	A07EB01 |D11AH03 |R01AC01 |R03BC01 |S01GX01	Cromoglicic Acid	21	0	0	0	0	0	0	0	0	0	0	0	0	0	0	0	0	0	0	0	0	0	0	0	0	0	0	0	0
eucerin 10% cream	1141164836	D02A	Urea	21	0	0	0	0	0	0	0	0	0	0	0	0	0	0	0	0	0	0	0	0	0	0	0	0	0	0	0	0
zyprexa 2.5mg tablet	1141167976	N05AH03	Olanzapine	21	0	0	0	0	0	0	0	0	0	0	0	0	0	0	0	0	0	0	0	0	0	0	0	0	0	0	0	0
accolate 20mg tablet	1141168344	R03DC01	Zafirlukast	21	0	0	0	0	0	0	0	0	0	0	0	0	0	0	0	0	0	0	0	0	0	0	0	0	0	0	0	0
solpadeine headache tablet	1141189066	N02BE51	Caffeine |Acetaminophen	21	0	0	0	0	0	0	0	21	21	0	0	0	0	0	0	0	0	0	0	0	0	0	0	0	0	0	0	0
asmanex twisthaler 200mcg breath-actuated dry powder inhaler	1141191818	R03BA07	Mometasone	21	0	0	0	0	0	0	0	0	0	0	0	0	0	0	0	0	0	0	0	0	0	0	0	0	0	0	0	0
chloramphenicol eye drops	1140853186	S01AA01	Chloramphenicol	20	0	0	0	0	0	0	0	0	0	0	0	0	0	0	0	0	0	0	0	0	0	0	0	0	0	0	0	0
hypovase 500mcg tablet	1140860580	C02CA01	Prazosin	20	0	0	0	0	0	0	0	0	0	0	0	0	0	0	0	0	0	0	0	0	0	0	0	0	0	0	0	0
lescol 20mg capsule	1140864592	C10AA04	Fluvastatin	20	0	0	0	0	0	0	0	0	0	0	0	0	0	0	0	0	0	0	0	0	0	0	0	0	0	0	0	0
digoxin product	1140865966	C01AA05	Digoxin	20	0	0	0	0	0	0	0	0	0	0	0	0	0	0	0	0	0	0	0	0	0	0	0	0	0	0	0	0
potassium citrate 3g/sachet granules	1140869412	A12BA02	Potassium Citrate	20	0	0	0	0	0	0	0	0	0	0	0	0	0	0	0	0	0	0	0	0	0	0	0	0	0	0	0	0
oruvail 100 m/r capsule	1140871522	M01AE03	Ketoprofen	20	0	0	0	0	0	0	0	0	0	0	0	0	0	0	0	0	0	0	0	0	0	0	0	0	0	0	0	0
oxytetramix 250 tablet	1140873564	J01AA06	Oxytetracycline	20	0	0	0	0	0	0	0	0	0	0	0	0	0	0	0	0	0	0	0	0	0	0	0	0	0	0	0	0
acemetacin	1140875278	M01AB11	Acemetacin	20	0	0	0	0	0	0	0	0	0	0	0	0	0	0	0	0	0	0	0	0	0	0	0	0	0	0	0	0
voltarene 25mg e/c tablet	1140877868	M02AA15	Diclofenac	20	0	0	0	0	0	0	0	0	0	0	0	0	0	0	0	0	0	0	0	0	0	0	0	0	0	0	0	0
unguentum merck cream	1140878288	D02A	No Active Ingredients	20	0	0	0	0	0	0	0	0	0	0	0	0	0	0	0	0	0	0	0	0	0	0	0	0	0	0	0	0
codeine linctus	1140884452	R05DA04	Codeine	20	0	0	0	0	0	0	0	0	0	0	0	0	0	0	0	0	0	0	0	0	0	0	0	0	0	0	0	0
fluocinolone	1140884676	C05AA10 |D07AC04 |S01BA15 |S02BA08	Fluocinolone Acetonide	20	0	0	0	0	0	0	0	0	0	0	0	0	0	0	0	0	0	0	0	0	0	0	0	0	0	0	0	0
sodium chloride eye drops	1140888376	S01XA03	Sodium Chloride	20	0	0	0	0	0	0	0	0	0	0	0	0	0	0	0	0	0	0	0	0	0	0	0	0	0	0	0	0
torasemide	1140888496	C03CA04	Torasemide	20	0	0	0	0	0	0	0	0	0	0	0	0	0	0	0	0	0	0	0	0	0	0	0	0	0	0	0	0
prindolol	1140910614	C07AA17	Pindolol	20	0	0	0	0	0	0	0	0	0	0	0	0	0	0	0	0	0	0	0	0	0	0	0	0	20	0	0	0
disodium cromoglycate	1140910734	A07EB01 |D11AH03 |R01AC01 |R03BC01 |S01GX01	Cromoglicic Acid	20	0	0	0	0	0	0	0	0	0	0	0	0	0	0	0	0	0	0	0	0	0	0	0	0	0	0	0	0
beechams powder	1140911760	N02BA51	Caffeine |Acetylsalicylic Acid	20	0	0	0	0	0	20	20	0	0	0	0	0	0	0	0	0	0	0	0	0	0	0	0	0	0	0	0	0
norethisterone product	1141157406	G03AC01 |G03DC02	Norethisterone	20	0	0	0	0	0	0	0	0	0	0	0	0	0	0	0	0	0	0	0	0	0	0	0	0	0	0	0	0
calcicard 60mg tablet	1140851730	C08DB01	Diltiazem	19	0	0	0	0	0	0	0	0	0	0	0	0	0	0	0	0	0	0	0	0	0	0	0	0	0	0	0	0
propain tablet	1140856436	N02AJ09	Caffeine |Acetaminophen |Codeine |Diphenhydramine	19	19	19	19	0	0	0	0	0	0	0	0	0	0	0	0	0	0	0	0	0	0	0	0	0	0	0	0	0
maalox tablet	1140865358	A02A	Aluminum Hydroxide |Magnesium Hydroxide |Simethicone	19	0	0	0	0	0	0	0	0	0	0	0	0	0	0	0	0	0	0	0	0	0	0	0	0	0	0	0	0
spirolone 25mg tablet	1140866318	C03DA01	Spironolactone	19	0	0	0	0	0	0	0	0	0	0	0	0	0	0	0	0	0	0	0	0	0	0	0	0	0	0	0	0
acebutolol	1140866724	C07AB04	Acebutolol	19	0	0	0	0	0	0	0	0	0	0	0	0	0	0	0	0	0	0	0	0	0	0	0	0	19	0	0	0
danazol	1140868968	G03XA01	Danazol	19	0	0	0	0	0	0	0	0	0	0	0	0	0	0	0	0	0	0	0	0	0	0	0	0	0	0	0	0
ferrograd folic filmtab	1140870316	B03AD03	Folic Acid |Ferrous Sulfate	19	0	0	0	0	0	0	0	0	0	0	0	0	0	0	0	0	0	0	0	0	0	0	0	0	0	0	0	0
phosphate-sandoz tablet	1140870900	B05XA09	Sodium Phosphate	19	0	0	0	0	0	0	0	0	0	0	0	0	0	0	0	0	0	0	0	0	0	0	0	0	0	0	0	0
froben 50mg tablet	1140871238	M01AE09	Flurbiprofen	19	0	0	0	0	0	0	0	0	0	0	0	0	0	0	0	0	0	0	0	0	0	0	0	0	0	0	0	0
rifampicin	1140874056	J04AB02	Rifampicin	19	0	0	0	0	0	0	0	0	0	0	0	0	0	0	0	0	0	0	0	0	0	0	0	0	0	0	0	0
oruvail gel	1140877894	M02AA10	Ketoprofen	19	0	0	0	0	0	0	0	0	0	0	0	0	0	0	0	0	0	0	0	0	0	0	0	0	0	0	0	0
heparin	1140881842	B01AB01 |C05BA03 |S01XA14	Heparin	19	0	0	0	0	0	0	0	0	0	0	0	0	0	0	0	0	0	0	0	0	0	0	0	0	0	0	0	0
megestrol	1140884706	G03AC05 |G03DB02 |L02AB01	Megestrol Acetate	19	0	0	0	0	0	0	0	0	0	0	0	0	0	0	0	0	0	0	0	0	0	0	0	0	0	0	0	0
cya - cyclosporin	1140910382	L04AD01 |S01XA18	Cyclosporine	19	0	0	0	0	0	0	0	0	0	0	0	0	0	0	0	0	0	0	0	0	0	0	0	0	0	0	0	0
nitroglycerin	1140910570	C01DA02 |C05AE01	Nitroglycerin	19	0	0	0	0	0	0	0	0	0	0	0	0	0	0	0	0	0	0	0	0	0	0	0	0	0	0	0	0
durogesic 50micrograms/hour patch	1140911832	N02AB03	Fentanyl	19	19	0	0	0	0	0	0	0	0	0	0	0	0	0	0	0	0	0	0	0	0	0	0	0	0	0	0	0
interferon beta-1a	1141150594	L03AB07	Interferon Beta-1A	19	0	0	0	0	0	0	0	0	0	0	0	0	0	0	0	0	0	0	0	0	0	0	0	0	0	0	0	0
artelac 0.32% single-use eye drops	1141165028	S01XA20	Hypromellose	19	0	0	0	0	0	0	0	0	0	0	0	0	0	0	0	0	0	0	0	0	0	0	0	0	0	0	0	0
brexidol 20mg tablet	1141169530	M01AC01	Piroxicam	19	0	0	0	0	0	0	0	0	0	0	0	0	0	0	0	0	0	0	0	0	0	0	0	0	0	0	0	0
zimbacol xl 400mg m/r tablet	1141171548	C10AB02	Bezafibrate	19	0	0	0	0	0	0	0	0	0	0	0	0	0	0	0	0	0	0	0	0	0	0	0	0	0	0	0	0
tacrolimus monohydrate 0.03% ointment	1141179842	D11AH01	Tacrolimus	19	0	0	0	0	0	0	0	0	0	0	0	0	0	0	0	0	0	0	0	0	0	0	0	0	0	0	0	0
oxycontin 5mg m/r tablet	1141180792	N02AA05	Oxycodone	19	19	0	0	0	0	0	0	0	0	0	0	0	0	0	0	0	0	0	0	0	0	0	0	0	0	0	0	0
phorpain 5% gel	1141188652	M02AA13	Ibuprofen	19	0	0	0	0	0	0	0	0	0	0	0	0	0	0	0	0	0	0	0	0	0	0	0	0	0	0	0	0
presinex 10micrograms nasal spray	1141188880	H01BA02	Desmopressin	19	0	0	0	0	0	0	0	0	0	0	0	0	0	0	0	0	0	0	0	0	0	0	0	0	0	0	0	0
vaniqa 11.5% cream	1141200094	D11AX16	Eflornithine	19	0	0	0	0	0	0	0	0	0	0	0	0	0	0	0	0	0	0	0	0	0	0	0	0	0	0	0	0
vitamin e product [ctsu]	1185	A11H	Vitamin E	18	0	0	0	0	0	0	0	0	0	0	0	0	0	0	0	0	0	0	0	0	0	0	0	0	0	0	0	0
codis dispersible tablet	1140856336	N02AJ07	Codeine |Acetylsalicylic Acid	18	18	0	18	0	0	0	0	0	0	0	0	0	0	0	0	0	0	0	0	0	0	0	0	0	0	0	0	0
ovestin 250micrograms tablet	1140857704	G03CA04	Estriol	18	0	0	0	0	0	0	0	0	0	0	0	0	0	0	0	0	0	0	0	0	0	0	0	0	0	0	0	0
ferrograd-c filmtab	1140858300	A11JB	Vitamin C |Ferrous Sulfate	18	0	0	0	0	0	0	0	0	0	0	0	0	0	0	0	0	0	0	0	0	0	0	0	0	0	0	0	0
enoxaparin	1140861588	B01AB05	Enoxaparin	18	0	0	0	0	0	0	0	0	0	0	0	0	0	0	0	0	0	0	0	0	0	0	0	0	0	0	0	0
frisium 10mg capsule	1140863272	N05BA09	Clobazam	18	0	0	0	0	0	0	0	0	0	0	0	0	0	0	0	0	0	0	0	0	0	0	0	0	0	0	0	0
desmospray 10micrograms nasal spray	1140868820	H01BA02	Desmopressin	18	0	0	0	0	0	0	0	0	0	0	0	0	0	0	0	0	0	0	0	0	0	0	0	0	0	0	0	0
binovum tablet	1140869254	G03AA05	Norethisterone |Ethinyl Estradiol	18	0	0	0	0	0	0	0	0	0	0	0	0	0	0	0	0	0	0	0	0	0	0	0	0	0	0	0	0
norimin tablet	1140869260	G03AA05	Norethisterone |Ethinyl Estradiol	18	0	0	0	0	0	0	0	0	0	0	0	0	0	0	0	0	0	0	0	0	0	0	0	0	0	0	0	0
ovysmen tablet	1140869262	G03AA05	Norethisterone |Ethinyl Estradiol	18	0	0	0	0	0	0	0	0	0	0	0	0	0	0	0	0	0	0	0	0	0	0	0	0	0	0	0	0
sulindac	1140871604	M01AB02	Sulindac	18	0	0	0	0	0	0	0	0	0	0	0	0	0	0	0	0	0	0	0	0	0	0	0	0	0	0	0	0
migraleve yellow tablet	1140872030	N02AJ06	Acetaminophen |Codeine	18	18	18	18	0	0	0	0	0	0	0	0	0	0	0	0	0	0	0	0	0	0	0	0	0	0	0	0	0
minocin 50mg tablet	1140873482	J01AA08	Minocycline	18	0	0	0	0	0	0	0	0	0	0	0	0	0	0	0	0	0	0	0	0	0	0	0	0	0	0	0	0
ofloxacin	1140874160	J01MA01 |S01AE01 |S02AA16	Ofloxacin	18	0	0	0	0	0	0	0	0	0	0	0	0	0	0	0	0	0	0	0	0	0	0	0	0	0	0	0	0
norfloxacin	1140874178	J01MA06 |S01AE02	Norfloxacin	18	0	0	0	0	0	0	0	0	0	0	0	0	0	0	0	0	0	0	0	0	0	0	0	0	0	0	0	0
carbo-dome cream	1140878350	D05AA	Coal Tar	18	0	0	0	0	0	0	0	0	0	0	0	0	0	0	0	0	0	0	0	0	0	0	0	0	0	0	0	0
pergolide	1140879660	N04BC02	Pergolide	18	0	0	0	0	0	0	0	0	0	0	0	0	0	0	0	0	0	0	0	0	0	0	0	0	0	0	0	0
oxprenolol	1140879830	C07AA02	Oxprenolol	18	0	0	0	0	0	0	0	0	0	0	0	0	0	0	0	0	0	0	0	0	0	0	0	0	18	0	0	0
benzoyl peroxide product	1140880040	D10AE01	Benzoyl Peroxide	18	0	0	0	0	0	0	0	0	0	0	0	0	0	0	0	0	0	0	0	0	0	0	0	0	0	0	0	0
vioform hydrocortisone cream	1140882836	D07CA01	Hydrocortisone |Clioquinol	18	0	0	0	0	0	0	0	0	0	0	0	0	0	0	0	0	0	0	0	0	0	0	0	0	0	0	0	0
paracetamol+caffeine	1140884404	N02BE51	Caffeine |Acetaminophen	18	0	0	0	0	0	0	0	18	18	0	0	0	0	0	0	0	0	0	0	0	0	0	0	0	0	0	0	0
hay-crom eye drops	1140909484	S01GX01	Cromoglicic Acid	18	0	0	0	0	0	0	0	0	0	0	0	0	0	0	0	0	0	0	0	0	0	0	0	0	0	0	0	0
diethylstilbestrol	1140909848	G03CB02 |G03CC05 |L02AA01	Diethylstilbestrol	18	0	0	0	0	0	0	0	0	0	0	0	0	0	0	0	0	0	0	0	0	0	0	0	0	0	0	0	0
paraffin-white soft	1140910368	D02AC	Petrolatum	18	0	0	0	0	0	0	0	0	0	0	0	0	0	0	0	0	0	0	0	0	0	0	0	0	0	0	0	0
e45 lotion	1140916948	D02AC	Petrolatum |Lanolin |Light Mineral Oil	18	0	0	0	0	0	0	0	0	0	0	0	0	0	0	0	0	0	0	0	0	0	0	0	0	0	0	0	0
fersaday 304mg tablet	1140921160	B03AA07	Iron	18	0	0	0	0	0	0	0	0	0	0	0	0	0	0	0	0	0	0	0	0	0	0	0	0	0	0	0	0
preservex 100mg tablet	1140925808	M02AA25	Aceclofenac	18	0	0	0	0	0	0	0	0	0	0	0	0	0	0	0	0	0	0	0	0	0	0	0	0	0	0	0	0
movelat relief gel	1140925930	M02AC	Salicylic Acid |Mucopolysaccharide Polysulfate	18	0	0	0	0	0	0	0	0	0	0	0	0	0	0	0	0	0	0	0	0	0	0	0	0	0	0	0	0
campral ec 333mg e/c tablet	1140926994	N07BB03	Acamprosate	18	0	0	0	0	0	0	0	0	0	0	0	0	0	0	0	0	0	0	0	0	0	0	0	0	0	0	0	0
decongestant 0.05% nasal spray	1140927812	R01AA05	Oxymetazoline	18	0	0	0	0	0	0	0	0	0	0	0	0	0	0	0	0	0	0	0	0	0	0	0	0	0	0	0	0
tensipine mr 10 m/r tablet	1140927940	C08CA05	Nifedipine	18	0	0	0	0	0	0	0	0	0	0	0	0	0	0	0	0	0	0	0	0	0	0	0	0	0	0	0	0
propain caplet	1141172966	N02AJ09	Caffeine |Acetaminophen |Codeine |Diphenhydramine	18	18	18	18	0	0	0	0	0	0	0	0	0	0	0	0	0	0	0	0	0	0	0	0	0	0	0	0	0
zyban 150mg m/r tablet	1141176858	N06AX12	Bupropion	18	0	0	0	0	0	0	0	0	0	18	0	0	0	0	0	0	0	0	0	0	0	0	0	0	0	0	0	0
aveeno lotion	1141185108	D05AA	Colloidal Oatmeal	18	0	0	0	0	0	0	0	0	0	0	0	0	0	0	0	0	0	0	0	0	0	0	0	0	0	0	0	0
elidel 1% cream	1141187336	D11AH02	Pimecrolimus	18	0	0	0	0	0	0	0	0	0	0	0	0	0	0	0	0	0	0	0	0	0	0	0	0	0	0	0	0
decapeptyl sr 3mg injection (pdr for recon)+diluent	1141189852	L02AE04	Triptorelin	18	0	0	0	0	0	0	0	0	0	0	0	0	0	0	0	0	0	0	0	0	0	0	0	0	0	0	0	0
bondronat 50mg tablet	1141190534	M05BA06	Ibandronate	18	0	0	0	0	0	0	0	0	0	0	0	0	0	0	0	0	0	0	0	0	0	0	0	0	0	0	0	0
kapake 30/500 effervescent tablet	1141190656	N02AJ06	Acetaminophen |Codeine	18	18	18	18	0	0	0	0	0	0	0	0	0	0	0	0	0	0	0	0	0	0	0	0	0	0	0	0	0
evening primrose oil 20% cream	1141193140	D11AX02	Evening Primrose Oil	18	0	0	0	0	0	0	0	0	0	0	0	0	0	0	0	0	0	0	0	0	0	0	0	0	0	0	0	0
innovace 2.5mg tablet	1140860776	C09AA02	Enalapril	17	0	0	0	0	0	0	0	0	0	0	0	0	0	0	0	0	0	0	0	0	0	0	0	0	0	0	0	0
phenindione	1140861702	B01AA02	Phenindione	17	0	0	0	0	0	0	0	0	0	0	0	0	0	0	0	0	0	0	0	0	0	0	0	0	0	0	0	0
sodium picosulphate	1140865724	A06AB08	Picosulfuric Acid	17	0	0	0	0	0	0	0	0	0	0	0	0	0	0	0	0	0	0	0	0	0	0	0	0	0	0	0	0
clopixol 2mg tablet	1140867342	N05AF05	Zuclopenthixol	17	0	0	0	0	0	0	0	0	0	0	0	0	0	0	0	0	0	0	0	0	0	0	0	0	0	0	0	0
distalgesic tablet	1140868260	N02AJ	Acetaminophen |Dextropropoxyphene	17	17	17	0	0	0	0	0	0	0	0	0	0	0	0	0	0	0	0	0	0	0	0	0	0	0	0	0	0
ketovite tablet	1140870786	A11B	Multivitamin	17	0	0	0	0	0	0	0	0	0	0	0	0	0	0	0	0	0	0	0	0	0	0	0	0	0	0	0	0
phenytoin product	1140872098	N03AB02	Phenytoin	17	0	0	0	0	0	0	0	0	0	0	0	0	0	0	0	0	0	0	0	0	0	0	0	0	0	0	0	0
symmetrel 100mg capsule	1140872440	N04BB01	Amantadine	17	0	0	0	0	0	0	0	0	0	0	0	0	0	0	0	0	0	0	0	0	0	0	0	0	0	0	0	0
antabuse 200mg tablet	1140872484	N07BB01	Disulfiram	17	0	0	0	0	0	0	0	0	0	0	0	0	0	0	0	0	0	0	0	0	0	0	0	0	0	0	0	0
itraconazole 100mg capsule	1140874304	J02AC02	Itraconazole	17	0	0	0	0	0	0	0	0	0	0	0	0	0	0	0	0	0	0	0	0	0	0	0	0	0	0	0	0
glucagon product	1140874826	H04AA01	Glucagon Recombinant	17	0	0	0	0	0	0	0	0	0	0	0	0	0	0	0	0	0	0	0	0	0	0	0	0	0	0	0	0
conotrane cream	1140878290	D08AJ01	Benzalkonium |Dimethicone	17	0	0	0	0	0	0	0	0	0	0	0	0	0	0	0	0	0	0	0	0	0	0	0	0	0	0	0	0
polytar plus liquid	1140878504	D05AA	Coal Tar	17	0	0	0	0	0	0	0	0	0	0	0	0	0	0	0	0	0	0	0	0	0	0	0	0	0	0	0	0
apomorphine	1140879648	N04BC07 |G04BE07	Apomorphine	17	0	0	0	0	0	0	0	0	0	0	0	0	0	0	0	0	0	0	0	0	0	0	0	0	0	0	0	0
isotretinoin	1140880238	D10AD04 |D10BA01	Isotretinoin	17	0	0	0	0	0	0	0	0	0	0	0	0	0	0	0	0	0	0	0	0	0	0	0	0	0	0	0	0
glutamic acid product	1140881346	A09AB01	Glutamic Acid	17	0	0	0	0	0	0	0	0	0	0	0	0	0	0	0	0	0	0	0	0	0	0	0	0	0	0	0	0
zuclopenthixol	1140882100	N05AF05	Zuclopenthixol	17	0	0	0	0	0	0	0	0	0	0	0	0	0	0	0	0	0	0	0	0	0	0	0	0	0	0	0	0
fucidin ointment	1140882544	D06AX01	Fusidic Acid	17	0	0	0	0	0	0	0	0	0	0	0	0	0	0	0	0	0	0	0	0	0	0	0	0	0	0	0	0
ketorolac	1140884558	M01AB15 |S01BC05	Ketorolac	17	0	0	0	0	0	0	0	0	0	0	0	0	0	0	0	0	0	0	0	0	0	0	0	0	0	0	0	0
aspro clear maximum strength soluble tablet	1140909480	N02BA01	Acetylsalicylic Acid	17	0	0	0	0	0	17	17	0	0	0	0	0	0	0	0	0	0	0	0	0	0	0	0	0	0	0	0	0
chloramiphene	1140910372	D06AX02 |D10AF03 |G01AA05 |J01BA01 |S01AA01 |S02AA01 |S03AA08	Chloramphenicol	17	0	0	0	0	0	0	0	0	0	0	0	0	0	0	0	0	0	0	0	0	0	0	0	0	0	0	0	0
l-carnitine product	1140910854	A16AA01	L-Carnitine	17	0	0	0	0	0	0	0	0	0	0	0	0	0	0	0	0	0	0	0	0	0	0	0	0	0	0	0	0
iopidine ophthalmic 0.5% intra-ocular solution	1140921818	S01EA03	Apraclonidine	17	0	0	0	0	0	0	0	0	0	0	0	0	0	0	0	0	0	0	0	0	0	0	0	0	0	0	0	0
entocort cr 3mg m/r capsule	1140926004	A07EA06	Budesonide	17	0	0	0	0	0	0	0	0	0	0	0	0	0	0	0	0	0	0	0	0	0	0	0	0	0	0	0	0
glyceryl trinitrate patch	1140927544	C01DA02	Nitroglycerin	17	0	0	0	0	0	0	0	0	0	0	0	0	0	0	0	0	0	0	0	0	0	0	0	0	0	0	0	0
ciprofloxacin product	1141157366	J01MA02 |S01AE03 |S02AA15 |S03AA07	Ciprofloxacin	17	0	0	0	0	0	0	0	0	0	0	0	0	0	0	0	0	0	0	0	0	0	0	0	0	0	0	0	0
imodium plus 2mg/125mg chewable tablet	1141166998	A07DA53	Loperamide |Simethicone	17	0	0	0	0	0	0	0	0	0	0	0	0	0	0	0	0	0	0	0	0	0	0	0	0	0	0	0	0
phosex 1g tablet	1141167308	V03AE	Calcium Acetate	17	0	0	0	0	0	0	0	0	0	0	0	0	0	0	0	0	0	0	0	0	0	0	0	0	0	0	0	0
oxycontin 40mg m/r tablet	1141171052	N02AA05	Oxycodone	17	17	0	0	0	0	0	0	0	0	0	0	0	0	0	0	0	0	0	0	0	0	0	0	0	0	0	0	0
oilatum bath formula liquid bath additive 300ml	1141200882	D02A	Light Mineral Oil	17	0	0	0	0	0	0	0	0	0	0	0	0	0	0	0	0	0	0	0	0	0	0	0	0	0	0	0	0
acidol-pepsin tablet	1140851314	A09A	Glycine Betaine |Pepsin	16	0	0	0	0	0	0	0	0	0	0	0	0	0	0	0	0	0	0	0	0	0	0	0	0	0	0	0	0
oxymetazoline 500micrograms/ml nasal spray	1140853978	R01AA05	Oxymetazoline	16	0	0	0	0	0	0	0	0	0	0	0	0	0	0	0	0	0	0	0	0	0	0	0	0	0	0	0	0
nadolol	1140860192	C07AA12	Nadolol	16	0	0	0	0	0	0	0	0	0	0	0	0	0	0	0	0	0	0	0	0	0	0	0	0	16	0	0	0
kalten capsule	1140860398	C07DB01	Atenolol |Amiloride |Hydrochlorothiazide	16	0	0	0	0	0	0	0	0	0	0	0	0	0	0	0	0	0	0	0	0	0	0	0	0	16	16	0	0
steri-neb salamol 2.5mg/2.5ml nebulisation unit	1140862008	R03AC02	Salbutamol	16	0	0	0	0	0	0	0	0	0	0	0	0	0	0	0	0	0	0	0	0	0	0	0	0	0	0	0	0
largactil 10mg tablet	1140863416	N05AA01	Chlorpromazine	16	0	0	0	0	0	0	0	0	0	0	0	0	0	0	0	0	0	0	0	0	0	0	0	0	0	0	0	0
mucogel suspension	1140865368	A02A	Aluminum Hydroxide |Magnesium Hydroxide	16	0	0	0	0	0	0	0	0	0	0	0	0	0	0	0	0	0	0	0	0	0	0	0	0	0	0	0	0
pancreatin	1140866022	A09AA02	Pancrelipase	16	0	0	0	0	0	0	0	0	0	0	0	0	0	0	0	0	0	0	0	0	0	0	0	0	0	0	0	0
metolazone	1140866092	C03BA08	Metolazone	16	0	0	0	0	0	0	0	0	0	0	0	0	0	0	0	0	0	0	0	0	0	0	0	0	0	0	0	0
tranylcypromine	1140867914	N06AF04	Tranylcypromine	16	0	0	0	0	0	0	0	0	0	16	0	0	0	0	0	0	0	0	0	0	0	0	0	0	0	0	0	0
somatropin	1140868644	H01AC01	Somatropin Recombinant	16	0	0	0	0	0	0	0	0	0	0	0	0	0	0	0	0	0	0	0	0	0	0	0	0	0	0	0	0
norditropin(epr) 12iu(4mg) injection (pdr for recon)+diluent	1140868650	H01AC01	Somatropin Recombinant	16	0	0	0	0	0	0	0	0	0	0	0	0	0	0	0	0	0	0	0	0	0	0	0	0	0	0	0	0
fluorouracil	1140869772	L01BC02	Fluorouracil	16	0	0	0	0	0	0	0	0	0	0	0	0	0	0	0	0	0	0	0	0	0	0	0	0	0	0	0	0
pregaday tablet	1140870328	B03AD03	Folic Acid |Iron	16	0	0	0	0	0	0	0	0	0	0	0	0	0	0	0	0	0	0	0	0	0	0	0	0	0	0	0	0
solvazinc 200mg effervescent tablet	1140870840	A12CB01	Zinc Sulfate	16	0	0	0	0	0	0	0	0	0	0	0	0	0	0	0	0	0	0	0	0	0	0	0	0	0	0	0	0
amphotericin	1140874240	A01AB04 |A07AA07 |G01AA03 |J02AA01	Amphotericin B	16	0	0	0	0	0	0	0	0	0	0	0	0	0	0	0	0	0	0	0	0	0	0	0	0	0	0	0	0
soya oil 84.75% bath oil	1140876498	D02A	Soya Oil	16	0	0	0	0	0	0	0	0	0	0	0	0	0	0	0	0	0	0	0	0	0	0	0	0	0	0	0	0
sodium chloride product	1140876652	A12CA01 |B05CB01 |B05XA03 |S01XA03	Sodium Chloride	16	0	0	0	0	0	0	0	0	0	0	0	0	0	0	0	0	0	0	0	0	0	0	0	0	0	0	0	0
salicylic acid	1140880014	D01AE12 |S01BC08	Salicylic Acid	16	0	0	0	0	0	0	0	0	0	0	0	0	0	0	0	0	0	0	0	0	0	0	0	0	0	0	0	0
mupirocin	1140880342	D06AX09 |R01AX06	Mupirocin	16	0	0	0	0	0	0	0	0	0	0	0	0	0	0	0	0	0	0	0	0	0	0	0	0	0	0	0	0
naproxen+misoprostol	1140881612	M01AE56	Naproxen |Misoprostol	16	0	0	0	0	0	0	0	0	0	0	0	0	0	0	0	0	0	0	0	0	0	0	0	0	0	0	0	0
disprin direct dispersible tablet	1140882192	N02BA01	Acetylsalicylic Acid	16	0	0	0	0	0	16	16	0	0	0	0	0	0	0	0	0	0	0	0	0	0	0	0	0	0	0	0	0
clodronate disodium	1140910728	M05BA02	Clodronic Acid	16	0	0	0	0	0	0	0	0	0	0	0	0	0	0	0	0	0	0	0	0	0	0	0	0	0	0	0	0
durogesic 75micrograms/hour patch	1140911834	N02AB03	Fentanyl	16	16	0	0	0	0	0	0	0	0	0	0	0	0	0	0	0	0	0	0	0	0	0	0	0	0	0	0	0
alka-seltzer tablet	1140917114	N02BA51	Acetylsalicylic Acid |Sodium Bicarbonate |Citric Acid	16	0	0	0	0	0	16	16	0	0	0	0	0	0	0	0	0	0	0	0	0	0	0	0	0	0	0	0	0
movelat relief cream	1140925936	M02AC	Salicylic Acid |Mucopolysaccharide Polysulfate	16	0	0	0	0	0	0	0	0	0	0	0	0	0	0	0	0	0	0	0	0	0	0	0	0	0	0	0	0
clindamycin product	1141157358	D10AF01 |G01AA10 |J01FF01	Clindamycin	16	0	0	0	0	0	0	0	0	0	0	0	0	0	0	0	0	0	0	0	0	0	0	0	0	0	0	0	0
levonorgestrel product	1141157410	G03AC03 |G03AD01	Levonorgestrel	16	0	0	0	0	0	0	0	0	0	0	0	0	0	0	0	0	0	0	0	0	0	0	0	0	0	0	0	0
diazepam product	1141157496	N05BA01	Diazepam	16	0	0	0	0	0	0	0	0	0	0	0	0	0	0	0	0	0	0	0	0	0	0	0	0	0	0	0	0
marevan 0.5mg tablet	1141164760	B01AA03	Warfarin	16	0	0	0	0	0	0	0	0	0	0	0	0	0	0	0	0	0	0	0	0	0	0	0	0	0	0	0	0
rivastigmine	1141167690	N06DA03	Rivastigmine	16	0	0	0	0	0	0	0	0	0	0	0	0	0	0	0	0	0	0	0	0	0	0	0	0	0	0	0	0
indometacin product	1141181656	C01EB03 |M01AB01 |M02AA23 |S01BC01	Indomethacin	16	0	0	0	0	0	0	0	0	0	0	0	0	0	0	0	0	0	0	0	0	0	0	0	0	0	0	0	0
clearsore aciclovir 5% cream	1141186288	D06BB03	Aciclovir	16	0	0	0	0	0	0	0	0	0	0	0	0	0	0	0	0	0	0	0	0	0	0	0	0	0	0	0	0
numark hayfever and allergy relief 10mg tablet	1141194228	R06AE07	Cetirizine	16	0	0	0	0	0	0	0	0	0	0	0	0	0	0	0	0	0	0	0	0	0	0	0	0	0	0	0	0
metatone tonic	1140852996	A11EC	Thiamine |Sodium Glycerophosphate |Calcium Glycerophosphate |Manganese Glycerophosphate	15	0	0	0	0	0	0	0	0	0	0	0	0	0	0	0	0	0	0	0	0	0	0	0	0	0	0	0	0
beta-cardone 40mg tablet	1140860304	C07AA07	Sotalol	15	0	0	0	0	0	0	0	0	0	0	0	0	0	0	0	0	0	0	0	0	0	0	0	0	15	0	0	0
praxilene 100mg capsule	1140861434	C04AX21	Naftidrofuryl Oxalate	15	0	0	0	0	0	0	0	0	0	0	0	0	0	0	0	0	0	0	0	0	0	0	0	0	0	0	0	0
cyklokapron 500mg tablet	1140861834	B02AA02	Tranexamic Acid	15	0	0	0	0	0	0	0	0	0	0	0	0	0	0	0	0	0	0	0	0	0	0	0	0	0	0	0	0
norplant 38mg subdermal implant	1140864172	G03AC03	Levonorgestrel	15	0	0	0	0	0	0	0	0	0	0	0	0	0	0	0	0	0	0	0	0	0	0	0	0	0	0	0	0
burinex a tablet	1140866356	C03CA02	Bumetanide	15	0	0	0	0	0	0	0	0	0	0	0	0	0	0	0	0	0	0	0	0	0	0	0	0	0	0	0	0
moduret 25 tablet	1140866416	C03EA01	Amiloride |Hydrochlorothiazide	15	0	0	0	0	0	0	0	0	0	0	0	0	0	0	0	0	0	0	0	0	0	0	0	0	0	0	0	0
arythmol 150mg tablet	1140866612	C01BC03	Propafenone	15	0	0	0	0	0	0	0	0	0	0	0	0	0	0	0	0	0	0	0	0	0	0	0	0	0	0	0	0
erythropoietin product	1140870568	B03XA01	Erythropoietin	15	0	0	0	0	0	0	0	0	0	0	0	0	0	0	0	0	0	0	0	0	0	0	0	0	0	0	0	0
oramorph sr 10mg m/r tablet	1140871712	N02AA01	Morphine	15	15	0	0	0	0	0	0	0	0	0	0	0	0	0	0	0	0	0	0	0	0	0	0	0	0	0	0	0
midrid capsule	1140871966	N02BE51	Acetaminophen |Isometheptene	15	0	0	0	0	0	0	0	15	15	0	0	0	0	0	0	0	0	0	0	0	0	0	0	0	0	0	0	0
tenoxicam	1140875346	M01AC02	Tenoxicam	15	0	0	0	0	0	0	0	0	0	0	0	0	0	0	0	0	0	0	0	0	0	0	0	0	0	0	0	0
zovirax 3% eye ointment	1140875552	S01AD03	Aciclovir	15	0	0	0	0	0	0	0	0	0	0	0	0	0	0	0	0	0	0	0	0	0	0	0	0	0	0	0	0
urea 10% cream	1140876430	D02A	Urea	15	0	0	0	0	0	0	0	0	0	0	0	0	0	0	0	0	0	0	0	0	0	0	0	0	0	0	0	0
nystatin+chlorhexidine hydrochloride 100000units/1%/g cream	1140880390	D08AC02	Nystatin |Chlorhexidine	15	0	0	0	0	0	0	0	0	0	0	0	0	0	0	0	0	0	0	0	0	0	0	0	0	0	0	0	0
co-danthrusate	1140881624	A06AG10	Danthron |Docusate	15	0	0	0	0	0	0	0	0	0	0	0	0	0	0	0	0	0	0	0	0	0	0	0	0	0	0	0	0
human menopausal gonadotrophins	1140882962	G03GA02	Menotropins	15	0	0	0	0	0	0	0	0	0	0	0	0	0	0	0	0	0	0	0	0	0	0	0	0	0	0	0	0
tagamet 100 tablet	1140909500	A02BA01	Cimetidine	15	0	0	0	0	0	0	0	0	0	0	0	0	0	0	0	0	0	0	0	15	0	0	0	0	0	0	0	0
hc - hydrocortisone	1140910424	D07AA02	Hydrocortisone	15	0	0	0	0	0	0	0	0	0	0	0	0	0	0	0	0	0	0	0	0	0	0	0	0	0	0	0	0
folate product	1140910552	B03BB01	Folic Acid	15	0	0	0	0	0	0	0	0	0	0	0	0	0	0	0	0	0	0	0	0	0	0	0	0	0	0	0	0
bactroban 2% nasal ointment	1140916846	D06AX09	Mupirocin	15	0	0	0	0	0	0	0	0	0	0	0	0	0	0	0	0	0	0	0	0	0	0	0	0	0	0	0	0
indomethacin product	1141157452	C01EB03 |M01AB01 |M02AA23 |S01BC01	Indomethacin	15	0	0	0	0	0	0	0	0	0	0	0	0	0	0	0	0	0	0	0	0	0	0	0	0	0	0	0	0
hyoscine product	1141157482	A04AD01 |N05CM05 |S01FA02	Scopolamine	15	0	0	0	0	0	0	0	0	0	0	0	0	0	0	0	0	0	0	0	0	0	0	0	0	0	0	0	0
e45 emollient bath oil	1141162940	D02A	Mineral Oil |Cetyl Dimeticone	15	0	0	0	0	0	0	0	0	0	0	0	0	0	0	0	0	0	0	0	0	0	0	0	0	0	0	0	0
etonogestrel	1141166196	G03AC08	Etonogestrel	15	0	0	0	0	0	0	0	0	0	0	0	0	0	0	0	0	0	0	0	0	0	0	0	0	0	0	0	0
zacin 0.025% cream	1141166748	M02AB01	Capsaicin	15	0	0	0	0	0	0	0	0	0	0	0	0	0	0	0	0	0	0	0	0	0	0	0	0	0	0	0	0
bupropion	1141176854	N06AX12	Bupropion	15	0	0	0	0	0	0	0	0	0	15	0	0	0	0	0	0	0	0	0	0	0	0	0	0	0	0	0	0
ditropan xl 5mg m/r tablet	1141177080	G04BD04	Oxybutynin	15	0	0	0	0	0	0	0	0	0	0	0	0	0	0	0	0	0	0	0	0	0	0	0	0	0	0	0	0
df118 30mg tablet	1140856454	N02AA08	Dihydrocodeine	14	14	0	0	14	0	0	0	0	0	0	0	0	0	0	0	0	0	0	0	0	0	0	0	0	0	0	0	0
fragmin 10,000iu/1ml injection	1140861584	B01AB04	Dalteparin	14	0	0	0	0	0	0	0	0	0	0	0	0	0	0	0	0	0	0	0	0	0	0	0	0	0	0	0	0
dicyclomine hydrochloride	1140865378	A03AA07	Dicyclomine	14	0	0	0	0	0	0	0	0	0	0	0	0	0	0	0	0	0	0	0	0	0	0	0	0	0	0	0	0
octreotide	1140870200	H01CB02	Octreotide	14	0	0	0	0	0	0	0	0	0	0	0	0	0	0	0	0	0	0	0	0	0	0	0	0	0	0	0	0
megace 40mg tablet	1140870232	L02AB01	Megestrol Acetate	14	0	0	0	0	0	0	0	0	0	0	0	0	0	0	0	0	0	0	0	0	0	0	0	0	0	0	0	0
surgam 200mg tablet	1140871616	M01AE11	Tiaprofenic Acid	14	0	0	0	0	0	0	0	0	0	0	0	0	0	0	0	0	0	0	0	0	0	0	0	0	0	0	0	0
temgesic 400mcg sublingual tablet	1140871738	N02AE01	Buprenorphine	14	14	0	0	0	0	0	0	0	0	0	0	0	0	0	0	0	0	0	0	0	0	0	0	0	0	0	0	0
mst continus 60mg m/r tablet	1140871782	N02AA01	Morphine	14	14	0	0	0	0	0	0	0	0	0	0	0	0	0	0	0	0	0	0	0	0	0	0	0	0	0	0	0
sporanox 100mg capsule	1140874306	J02AC02	Itraconazole	14	0	0	0	0	0	0	0	0	0	0	0	0	0	0	0	0	0	0	0	0	0	0	0	0	0	0	0	0
avloclor 250mg tablet	1140874484	P01BA01	Chloroquine	14	0	0	0	0	0	0	0	0	0	0	0	0	0	0	0	0	0	0	0	0	0	0	0	0	0	0	0	0
myocrisin 50mg/0.5ml injection	1140875308	M01CB01	Sodium Aurothiomalate	14	0	0	0	0	0	0	0	0	0	0	0	0	0	0	0	0	0	0	0	0	0	0	0	0	0	0	0	0
axsain cream	1140875628	M02AB01	Capsaicin	14	0	0	0	0	0	0	0	0	0	0	0	0	0	0	0	0	0	0	0	0	0	0	0	0	0	0	0	0
diamox 250mg tablet	1140875870	S01EC01	Acetazolamide	14	0	0	0	0	0	0	0	0	0	0	0	0	0	0	0	0	0	0	0	0	0	0	0	0	0	0	0	0
polytar emollient bath additive	1140878426	D05AA	Coal Tar	14	0	0	0	0	0	0	0	0	0	0	0	0	0	0	0	0	0	0	0	0	0	0	0	0	0	0	0	0
milk of magnesia suspension	1140881550	A02AA	Magnesium Hydroxide	14	0	0	0	0	0	0	0	0	0	0	0	0	0	0	0	0	0	0	0	0	0	0	0	0	0	0	0	0
calmurid hc cream	1140882820	D07XA	Hydrocortisone |Lactic Acid |Urea	14	0	0	0	0	0	0	0	0	0	0	0	0	0	0	0	0	0	0	0	0	0	0	0	0	0	0	0	0
micralax micro-enema	1140883076	A06AG11	Sorbitol |Sodium Citrate |Sodium Alkyldulphoacetate |Sorbic Acid	14	0	0	0	0	0	0	0	0	0	0	0	0	0	0	0	0	0	0	0	0	0	0	0	0	0	0	0	0
neomycin product	1140884090	A01AB08 |A07AA01 |B05CA09 |D06AX04 |J01GB05 |R02AB01 |S01AA03 |S02AA07 |S03AA01	Neomycin	14	0	0	0	0	0	0	0	0	0	0	0	0	0	0	0	0	0	0	0	0	0	0	0	0	0	0	0	0
colestipol	1140888590	C10AC02	Colestipol	14	0	0	0	0	0	0	0	0	0	0	0	0	0	0	0	0	0	0	0	0	0	0	0	0	0	0	0	0
didanosine	1140888928	J05AF02	Didanosine	14	0	0	0	0	0	0	0	0	0	0	0	0	0	0	0	0	0	0	0	0	0	0	0	0	0	0	0	0
pepcid ac indigestion tablet	1140909496	A02BA03	Famotidine	14	0	0	0	0	0	0	0	0	0	0	0	0	0	0	0	0	0	0	0	14	0	0	0	0	0	0	0	0
valtrex 500mg tablet	1140916894	J05AB11	Valaciclovir	14	0	0	0	0	0	0	0	0	0	0	0	0	0	0	0	0	0	0	0	0	0	0	0	0	0	0	0	0
tolfenamic acid	1140928840	M01AG02	Tolfenamic Acid	14	0	0	0	0	0	0	0	0	0	0	0	0	0	0	0	0	0	0	0	0	0	0	0	0	0	0	0	0
anadin ibuprofen 200mg tablet	1141153134	M01AE01	Ibuprofen	14	0	0	0	0	0	0	0	0	0	0	0	0	0	0	0	0	0	0	0	0	0	0	0	0	0	0	0	0
goserelin product	1141157394	L02AE03	Goserelin	14	0	0	0	0	0	0	0	0	0	0	0	0	0	0	0	0	0	0	0	0	0	0	0	0	0	0	0	0
muse 125micrograms pellet	1141162982	G04BE01	Alprostadil	14	0	0	0	0	0	0	0	0	0	0	0	0	0	0	0	0	0	0	0	0	0	0	0	0	0	0	0	0
aldara 5% cream	1141167876	D06BB10	Imiquimod	14	0	0	0	0	0	0	0	0	0	0	0	0	0	0	0	0	0	0	0	0	0	0	0	0	0	0	0	0
lamisil at 1% cream	1141172910	D01AE15	Terbinafine	14	0	0	0	0	0	0	0	0	0	0	0	0	0	0	0	0	0	0	0	0	0	0	0	0	0	0	0	0
lopinavir+ritonavir	1141173910	J05AR10	Ritonavir |Lopinavir	14	0	0	0	0	0	0	0	0	0	0	0	0	0	0	0	0	0	0	0	0	0	0	0	0	0	0	0	0
migramax sachet powder	1141175756	N02BA51	Acetylsalicylic Acid |Metoclopramide	14	0	0	0	0	0	14	14	0	0	0	0	0	0	0	0	0	0	0	0	0	0	0	0	0	0	0	0	0
fosamprenavir	1141200344	J05AE07	Fosamprenavir	14	0	0	0	0	0	0	0	0	0	0	0	0	0	0	0	0	0	0	0	0	0	0	0	0	0	0	0	0
capoten 12.5mg tablet	1140860758	C09AA01	Captopril	13	0	0	0	0	0	0	0	0	0	0	0	0	0	0	0	0	0	0	0	0	0	0	0	0	0	0	0	0
ismo 10 tablet	1140860972	C01DA14	Isosorbide Mononitrate	13	0	0	0	0	0	0	0	0	0	0	0	0	0	0	0	0	0	0	0	0	0	0	0	0	0	0	0	0
colestid 5g/sachet granules	1140861848	C10AC02	Colestipol	13	0	0	0	0	0	0	0	0	0	0	0	0	0	0	0	0	0	0	0	0	0	0	0	0	0	0	0	0
clemastine	1140862638	D04AA14 |R06AA04	Clemastine	13	0	0	0	0	0	0	0	0	0	0	0	0	0	0	0	0	0	0	0	0	0	0	0	0	0	0	0	0
terfenadine	1140862830	R06AX12	Terfenadine	13	0	0	0	0	0	0	0	0	0	0	0	0	0	0	0	0	0	0	0	0	0	0	0	0	0	0	0	0
actifed tablet	1140863070	R01BA52	Triprolidine |Pseudoephedrine	13	0	0	0	0	0	0	0	0	0	0	0	0	0	0	0	0	0	0	0	0	0	0	0	0	0	0	0	0
carace 10 plus tablet	1140864910	C09BA03	Lisinopril |Hydrochlorothiazide	13	0	0	0	0	0	0	0	0	0	0	0	0	0	0	0	0	0	0	0	0	0	0	0	0	0	0	0	0
xipamide	1140866108	C03BA10	Xipamide	13	0	0	0	0	0	0	0	0	0	0	0	0	0	0	0	0	0	0	0	0	0	0	0	0	0	0	0	0
serenace 500micrograms capsule	1140867092	N05AD01	Haloperidol	13	0	0	0	0	0	0	0	0	0	0	0	0	0	0	0	0	0	0	0	0	0	0	0	0	0	0	0	0
hydrea 500mg capsule	1140869980	L01XX05	Hydroxyurea	13	0	0	0	0	0	0	0	0	0	0	0	0	0	0	0	0	0	0	0	0	0	0	0	0	0	0	0	0
epoetin beta	1140870618	B03XA01	Erythropoietin	13	0	0	0	0	0	0	0	0	0	0	0	0	0	0	0	0	0	0	0	0	0	0	0	0	0	0	0	0
calcium-sandoz syrup	1140870796	A12AA20	Calcium Glubionate |Calcium Lactobionate	13	0	0	0	0	0	0	0	0	0	0	0	0	0	0	0	0	0	0	0	0	0	0	0	0	0	0	0	0
relifex 500mg tablet	1140875338	M01AX01	Nabumetone	13	0	0	0	0	0	0	0	0	0	0	0	0	0	0	0	0	0	0	0	0	0	0	0	0	0	0	0	0
balmosa cream	1140875606	M02A	Camphor |Menthol |Methyl Salicylate |Capsicum Oleoresin	13	0	0	0	0	0	0	0	0	0	0	0	0	0	0	0	0	0	0	0	0	0	0	0	0	0	0	0	0
dexa-rhinaspray nasal spray	1140876164	R01AD53	Dexamethasone |Tramazoline	13	0	0	0	0	0	0	0	0	0	0	0	0	0	0	0	0	0	0	0	0	0	0	0	0	0	0	0	0
difflam 0.15% spray	1140876174	M02AA05	Benzydamine	13	0	0	0	0	0	0	0	0	0	0	0	0	0	0	0	0	0	0	0	0	0	0	0	0	0	0	0	0
retin-a 0.025% cream	1140878546	D10AD01	Tretinoin	13	0	0	0	0	0	0	0	0	0	0	0	0	0	0	0	0	0	0	0	0	0	0	0	0	0	0	0	0
xylometazoline	1140879852	R01AA07 |R01AB06 |S01GA03	Xylometazoline	13	0	0	0	0	0	0	0	0	0	0	0	0	0	0	0	0	0	0	0	0	0	0	0	0	0	0	0	0
stiemycin solution	1140880142	D10AF02	Erythromycin	13	0	0	0	0	0	0	0	0	0	0	0	0	0	0	0	0	0	0	0	0	0	0	0	0	0	0	0	0
regaine regular strength 20mg/ml topical liquid	1140881876	D11AX	Minoxidil	13	0	0	0	0	0	0	0	0	0	0	0	0	0	0	0	0	0	0	0	0	0	0	0	0	0	0	0	0
fluphenazine	1140882098	N05AB02	Fluphenazine	13	0	0	0	0	0	0	0	0	0	0	0	0	0	0	0	0	0	0	0	0	0	0	0	0	0	0	0	0
proguanil	1140884314	P01BB01	Proguanil	13	0	0	0	0	0	0	0	0	0	0	0	0	0	0	0	0	0	0	0	0	0	0	0	0	0	0	0	0
haelan 0.0125% cream	1140888178	D07AC07	Flurandrenolide	13	0	0	0	0	0	0	0	0	0	0	0	0	0	0	0	0	0	0	0	0	0	0	0	0	0	0	0	0
tinzaparin	1140888206	B01AB10	Tinzaparin	13	0	0	0	0	0	0	0	0	0	0	0	0	0	0	0	0	0	0	0	0	0	0	0	0	0	0	0	0
pentoxifylline	1140909712	C04AD03	Pentoxifylline	13	0	0	0	0	0	0	0	0	0	0	0	0	0	0	0	0	0	0	0	0	0	0	0	0	0	0	0	0
n-acetylcysteine	1140909720	R05CB01 |S01XA08 |V03AB23	Acetylcysteine	13	0	0	0	0	0	0	0	0	0	0	0	0	0	0	0	0	0	0	0	0	0	0	0	0	0	0	0	0
retinol product	1140909870	A11CA01 |S01XA02 |R01AX02 |D10AD02	Vitamin A	13	0	0	0	0	0	0	0	0	0	0	0	0	0	0	0	0	0	0	0	0	0	0	0	0	0	0	0	0
saline 0.9% nose drops	1140911574	R01AX10	Sodium Chloride	13	0	0	0	0	0	0	0	0	0	0	0	0	0	0	0	0	0	0	0	0	0	0	0	0	0	0	0	0
methylphenidate	1140917132	N06BA04	Methylphenidate	13	0	0	0	0	0	0	0	0	0	0	0	0	0	0	0	0	0	0	0	0	0	0	0	0	0	0	0	0
salagen 5mg tablet	1140917478	N07AX01	Pilocarpine	13	0	0	0	0	0	0	0	0	0	0	0	0	0	0	0	0	0	0	0	0	0	0	0	0	0	0	0	0
norimode 2mg tablet	1140923568	A07DA03	Loperamide	13	0	0	0	0	0	0	0	0	0	0	0	0	0	0	0	0	0	0	0	0	0	0	0	0	0	0	0	0
tacalcitol	1140923728	D05AX04	Tacalcitol	13	0	0	0	0	0	0	0	0	0	0	0	0	0	0	0	0	0	0	0	0	0	0	0	0	0	0	0	0
progynova ts 50micrograms patch	1140923914	G03CA03	Estradiol	13	0	0	0	0	0	0	0	0	0	0	0	0	0	0	0	0	0	0	0	0	0	0	0	0	0	0	0	0
saquinavir	1141145612	J05AE01	Saquinavir	13	0	0	0	0	0	0	0	0	0	0	0	0	0	0	0	0	0	0	0	0	0	0	0	0	0	0	0	0
zomorph 100mg m/r capsule	1141152992	N02AA01	Morphine	13	13	0	0	0	0	0	0	0	0	0	0	0	0	0	0	0	0	0	0	0	0	0	0	0	0	0	0	0
dextrose 40% oral gel	1141165702	V06DC01	Glucose	13	0	0	0	0	0	0	0	0	0	0	0	0	0	0	0	0	0	0	0	0	0	0	0	0	0	0	0	0
vertab sr 240 m/r tablet	1141169710	C08DA01	Verapamil	13	0	0	0	0	0	0	0	0	0	0	0	0	0	0	0	0	0	0	0	0	0	0	0	0	0	0	0	0
ibugel forte 10% gel	1141176278	M02AA13	Ibuprofen	13	0	0	0	0	0	0	0	0	0	0	0	0	0	0	0	0	0	0	0	0	0	0	0	0	0	0	0	0
transtec 35micrograms/hour transdermal patch	1141180012	N02AE01	Buprenorphine	13	13	0	0	0	0	0	0	0	0	0	0	0	0	0	0	0	0	0	0	0	0	0	0	0	0	0	0	0
atenolol+chlortalidone	1141180778	C07BB03	Chlorthalidone |Atenolol	13	0	0	0	0	0	0	0	0	0	0	0	0	0	0	0	0	0	0	0	0	0	0	0	0	13	13	0	0
canesten complete cream	1141186100	G01AF02	Clotrimazole	13	0	0	0	0	0	0	0	0	0	0	0	0	0	0	0	0	0	0	0	0	0	0	0	0	0	0	0	0
crampex tablet	1141188530	A12AX	Cholecalciferol |Niacin |Calcium Gluconate	13	0	0	0	0	0	0	0	0	0	0	0	0	0	0	0	0	0	0	0	0	0	0	0	0	0	0	0	0
rebif 44micrograms/0.5ml prefilled syringe	1141189256	L03AB07	Interferon Beta-1A	13	0	0	0	0	0	0	0	0	0	0	0	0	0	0	0	0	0	0	0	0	0	0	0	0	0	0	0	0
abacavir 300mg / lamivudine 150mg / zidovudine 300mg tablet	1141189662	J05AR04	Zidovudine |Lamivudine |Abacavir	13	0	0	0	0	0	0	0	0	0	0	0	0	0	0	0	0	0	0	0	0	0	0	0	0	0	0	0	0
conjugated oestrogens 0.3mg / medroxyprogesterone 1.5mg tab	1141190580	G03FA12	Conjugated Estrogens |Medroxyprogesterone Acetate	13	0	0	0	0	0	0	0	0	0	0	0	0	0	0	0	0	0	0	0	0	0	0	0	0	0	0	0	0
ketopine 2% shampoo	1141192378	D01AC08	Ketoconazole	13	0	0	0	0	0	0	0	0	0	0	0	0	0	0	0	0	0	0	0	0	0	0	0	0	0	0	0	0
eflornitine 11.5% cream	1141200092	D11AX16	Eflornithine	13	0	0	0	0	0	0	0	0	0	0	0	0	0	0	0	0	0	0	0	0	0	0	0	0	0	0	0	0
myfortic 180mg gastro-resistant tablet	1141200450	L04AA06	Mycophenolic Acid	13	0	0	0	0	0	0	0	0	0	0	0	0	0	0	0	0	0	0	0	0	0	0	0	0	0	0	0	0
abilify 5mg tablet	1141202024	N05AX12	Aripiprazole	13	0	0	0	0	0	0	0	0	0	0	0	0	0	0	0	0	0	0	0	0	0	0	0	0	0	0	0	0
pindolol	1140860292	C07AA03	Pindolol	12	0	0	0	0	0	0	0	0	0	0	0	0	0	0	0	0	0	0	0	0	0	0	0	0	12	0	0	0
tilade mint 2mg inhaler	1140862684	R03BC03	Nedocromil	12	0	0	0	0	0	0	0	0	0	0	0	0	0	0	0	0	0	0	0	0	0	0	0	0	0	0	0	0
buspar 5mg tablet	1140863454	N05BE01	Buspirone	12	0	0	0	0	0	0	0	0	0	0	0	0	0	0	0	0	0	0	0	0	0	0	0	0	0	0	0	0
dostinex 500micrograms tablet	1140864570	G02CB03	Cabergoline	12	0	0	0	0	0	0	0	0	0	0	0	0	0	0	0	0	0	0	0	0	0	0	0	0	0	0	0	0
dipentum 250mg capsule	1140865742	A07EC03	Olsalazine	12	0	0	0	0	0	0	0	0	0	0	0	0	0	0	0	0	0	0	0	0	0	0	0	0	0	0	0	0
hygroton 50mg tablet	1140866146	C03BA04	Chlorthalidone	12	0	0	0	0	0	0	0	0	0	0	0	0	0	0	0	0	0	0	0	0	0	0	0	0	0	0	0	0
cyclopenthiazide	1140866156	C03AA07	Cyclopenthiazide	12	0	0	0	0	0	0	0	0	0	0	0	0	0	0	0	0	0	0	0	0	0	0	0	0	0	0	0	0
haldol 5mg tablet	1140867184	N05AD01	Haloperidol	12	0	0	0	0	0	0	0	0	0	0	0	0	0	0	0	0	0	0	0	0	0	0	0	0	0	0	0	0
piportil depot 50mg/1ml oily injection	1140867572	N05AC04	Pipotiazine	12	0	0	0	0	0	0	0	0	0	0	0	0	0	0	0	0	0	0	0	0	0	0	0	0	0	0	0	0
dexedrine 5mg tablet	1140867904	N06BA02	Dextroamphetamine	12	0	0	0	0	0	0	0	0	0	0	0	0	0	0	0	0	0	0	0	0	0	0	0	0	0	0	0	0
calcitonin product	1140868848	H05BA	Human Calcitonin	12	0	0	0	0	0	0	0	0	0	0	0	0	0	0	0	0	0	0	0	0	0	0	0	0	0	0	0	0
canesten 2% vaginal cream	1140869050	G01AF02	Clotrimazole	12	0	0	0	0	0	0	0	0	0	0	0	0	0	0	0	0	0	0	0	0	0	0	0	0	0	0	0	0
dalacin 2% cream	1140869142	G01AA10	Clindamycin	12	0	0	0	0	0	0	0	0	0	0	0	0	0	0	0	0	0	0	0	0	0	0	0	0	0	0	0	0
sandostatin 50micrograms/1ml injection	1140870208	H01CB02	Octreotide	12	0	0	0	0	0	0	0	0	0	0	0	0	0	0	0	0	0	0	0	0	0	0	0	0	0	0	0	0
sevredol 20mg tablet	1140871704	N02AA01	Morphine	12	12	0	0	0	0	0	0	0	0	0	0	0	0	0	0	0	0	0	0	0	0	0	0	0	0	0	0	0
ethosuximide	1140872160	N03AD01	Ethosuximide	12	0	0	0	0	0	0	0	0	0	0	0	0	0	0	0	0	0	0	0	0	0	0	0	0	0	0	0	0
amoxil 500mg capsule	1140872710	J01CA04	Amoxicillin	12	0	0	0	0	0	0	0	0	0	0	0	0	0	0	0	0	0	0	0	0	0	0	0	0	0	0	0	0
colomycin 1million units injection (pdr for recon)	1140873818	J01XB01	Colistimethate	12	0	0	0	0	0	0	0	0	0	0	0	0	0	0	0	0	0	0	0	0	0	0	0	0	0	0	0	0
isoniazid	1140873986	J04AC01	Isoniazid	12	0	0	0	0	0	0	0	0	0	0	0	0	0	0	0	0	0	0	0	0	0	0	0	0	0	0	0	0
florinef 100mcg tablet	1140874784	H02AA02	Fludrocortisone	12	0	0	0	0	0	0	0	0	0	0	0	0	0	0	0	0	0	0	0	0	0	0	0	0	0	0	0	0
cacit 1.25g effervescent tablet	1140877782	A12AA04	Calcium Carbonate	12	0	0	0	0	0	0	0	0	0	0	0	0	0	0	0	0	0	0	0	0	0	0	0	0	0	0	0	0
aquadrate 10% cream	1140878232	D02A	Urea	12	0	0	0	0	0	0	0	0	0	0	0	0	0	0	0	0	0	0	0	0	0	0	0	0	0	0	0	0
dithrocream 0.1% cream	1140878442	D05AC01	Anthralin	12	0	0	0	0	0	0	0	0	0	0	0	0	0	0	0	0	0	0	0	0	0	0	0	0	0	0	0	0
bactroban ointment	1140878526	D06AX09	Mupirocin	12	0	0	0	0	0	0	0	0	0	0	0	0	0	0	0	0	0	0	0	0	0	0	0	0	0	0	0	0
skinoren cream	1140878558	D10AX03	Azelaic Acid	12	0	0	0	0	0	0	0	0	0	0	0	0	0	0	0	0	0	0	0	0	0	0	0	0	0	0	0	0
ketoconazole 2% cream	1140880308	D01AC08	Ketoconazole	12	0	0	0	0	0	0	0	0	0	0	0	0	0	0	0	0	0	0	0	0	0	0	0	0	0	0	0	0
ephedrine	1140883534	C01CA26 |R01AA03 |R01AB05 |R03CA02 |S01FB02	Ephedrine	12	0	0	0	0	0	0	0	0	0	0	0	0	0	0	0	0	0	0	0	0	0	0	0	0	0	0	0	0
sodium liothyronine	1140910520	H03AA02	Liothyronine	12	0	0	0	0	0	0	0	0	0	0	0	0	0	0	0	0	0	0	0	0	0	0	0	0	0	0	0	0
paraffin liquid	1140910522	A06AA01	Mineral Oil	12	0	0	0	0	0	0	0	0	0	0	0	0	0	0	0	0	0	0	0	0	0	0	0	0	0	0	0	0
5fu - fluorouracil	1140910550	L01BC02	Fluorouracil	12	0	0	0	0	0	0	0	0	0	0	0	0	0	0	0	0	0	0	0	0	0	0	0	0	0	0	0	0
durogesic 100micrograms/hour patch	1140911836	N02AB03	Fentanyl	12	12	0	0	0	0	0	0	0	0	0	0	0	0	0	0	0	0	0	0	0	0	0	0	0	0	0	0	0
norvir 100mg capsule	1140928392	J05AE03	Ritonavir	12	0	0	0	0	0	0	0	0	0	0	0	0	0	0	0	0	0	0	0	0	0	0	0	0	0	0	0	0
paludrine tablet+avloclor tablet 100mg/250mg travel pack	1141156738	P01B	Chloroquine |Proguanil	12	0	0	0	0	0	0	0	0	0	0	0	0	0	0	0	0	0	0	0	0	0	0	0	0	0	0	0	0
desmopressin product	1141157296	H01BA02	Desmopressin	12	0	0	0	0	0	0	0	0	0	0	0	0	0	0	0	0	0	0	0	0	0	0	0	0	0	0	0	0
differin 0.1% cream	1141164598	D10AD03	Adapalene	12	0	0	0	0	0	0	0	0	0	0	0	0	0	0	0	0	0	0	0	0	0	0	0	0	0	0	0	0
triapin mite 2.5mg/2.5mg tablet	1141165476	C09BB05	Ramipril |Felodipine	12	0	0	0	0	0	0	0	0	0	0	0	0	0	0	0	0	0	0	0	0	0	0	0	0	0	0	0	0
arava 10mg tablet	1141166302	L04AA13	Leflunomide	12	0	0	0	0	0	0	0	0	0	0	0	0	0	0	0	0	0	0	0	0	0	0	0	0	0	0	0	0
vexol 1% eye drops	1141166528	S01BA13	Rimexolone	12	0	0	0	0	0	0	0	0	0	0	0	0	0	0	0	0	0	0	0	0	0	0	0	0	0	0	0	0
rheumatac retard 75mg m/r tablet	1141167426	M01AB05	Diclofenac	12	0	0	0	0	0	0	0	0	0	0	0	0	0	0	0	0	0	0	0	0	0	0	0	0	0	0	0	0
oxynorm 20mg capsule	1141170966	N02AA05	Oxycodone	12	12	0	0	0	0	0	0	0	0	0	0	0	0	0	0	0	0	0	0	0	0	0	0	0	0	0	0	0
cinacalcet	1141201418	H05BX01	Cinacalcet	12	0	0	0	0	0	0	0	0	0	0	0	0	0	0	0	0	0	0	0	0	0	0	0	0	0	0	0	0
chloramphenicol 0.5%	1140853188	S01AA01	Chloramphenicol	11	0	0	0	0	0	0	0	0	0	0	0	0	0	0	0	0	0	0	0	0	0	0	0	0	0	0	0	0
acipimox	1140861892	C10AD06	Acipimox	11	0	0	0	0	0	0	0	0	0	0	0	0	0	0	0	0	0	0	0	0	0	0	0	0	0	0	0	0
alprazolam	1140863308	N05BA12	Alprazolam	11	0	0	0	0	0	0	0	0	0	0	0	0	0	0	0	0	0	0	0	0	0	0	0	0	0	0	0	0
celevac 500mg tablet	1140865774	A06AC06	Methyl Cellulose	11	0	0	0	0	0	0	0	0	0	0	0	0	0	0	0	0	0	0	0	0	0	0	0	0	0	0	0	0
fersaday 322mg tablet	1140870354	B03AA07	Iron	11	0	0	0	0	0	0	0	0	0	0	0	0	0	0	0	0	0	0	0	0	0	0	0	0	0	0	0	0
folinic acid product	1140870436	V03AF03	Leucovorin	11	0	0	0	0	0	0	0	0	0	0	0	0	0	0	0	0	0	0	0	0	0	0	0	0	0	0	0	0
cephradine	1140873258	J01DB09	Cefradine	11	0	0	0	0	0	0	0	0	0	0	0	0	0	0	0	0	0	0	0	0	0	0	0	0	0	0	0	0
erythrocin 250mg tablet	1140873680	J01FA01	Erythromycin	11	0	0	0	0	0	0	0	0	0	0	0	0	0	0	0	0	0	0	0	0	0	0	0	0	0	0	0	0
mefloquine	1140874438	P01BC02	Mefloquine	11	0	0	0	0	0	0	0	0	0	0	0	0	0	0	0	0	0	0	0	0	0	0	0	0	0	0	0	0
lariam 250mg tablet	1140874498	P01BC02	Mefloquine	11	0	0	0	0	0	0	0	0	0	0	0	0	0	0	0	0	0	0	0	0	0	0	0	0	0	0	0	0
cetomacrogol formula a cream bp	1140876408	D02A	Macrogol Cetostearyl Ether	11	0	0	0	0	0	0	0	0	0	0	0	0	0	0	0	0	0	0	0	0	0	0	0	0	0	0	0	0
accupro 5mg tablet	1140881706	C09AA06	Quinapril	11	0	0	0	0	0	0	0	0	0	0	0	0	0	0	0	0	0	0	0	0	0	0	0	0	0	0	0	0
aspirin+codeine	1140882392	N02AJ07	Codeine |Acetylsalicylic Acid	11	11	0	11	0	0	0	0	0	0	0	0	0	0	0	0	0	0	0	0	0	0	0	0	0	0	0	0	0
betamethasone+salicylic acid	1140882622	D07XC01	Betamethasone |Salicylic Acid	11	0	0	0	0	0	0	0	0	0	0	0	0	0	0	0	0	0	0	0	0	0	0	0	0	0	0	0	0
disodium etidronate+calcium carbonate	1140882980	M05BB01	Etidronic Acid |Calcium Carbonate	11	0	0	0	0	0	0	0	0	0	0	0	0	0	0	0	0	0	0	0	0	0	0	0	0	0	0	0	0
cyclopentolate	1140883518	S01FA04	Cyclopentolate	11	0	0	0	0	0	0	0	0	0	0	0	0	0	0	0	0	0	0	0	0	0	0	0	0	0	0	0	0
bicarbonate of soda	1140888768	B05CB04 |B05XA02	Sodium Bicarbonate	11	0	0	0	0	0	0	0	0	0	0	0	0	0	0	0	0	0	0	0	0	0	0	0	0	0	0	0	0
steri-neb ipratropium 250micrograms/1ml nebulisation unit	1140888906	R03BB01	Ipratropium Bromide	11	0	0	0	0	0	0	0	0	0	0	0	0	0	0	0	0	0	0	0	0	0	0	0	0	0	0	0	0
etidronate disodium	1140913322	M05BA01	Etidronic Acid	11	0	0	0	0	0	0	0	0	0	0	0	0	0	0	0	0	0	0	0	0	0	0	0	0	0	0	0	0
co-codaprin	1140923344	N02AJ07	Codeine |Acetylsalicylic Acid	11	11	0	11	0	0	0	0	0	0	0	0	0	0	0	0	0	0	0	0	0	0	0	0	0	0	0	0	0
eformoterol	1140923696	R03AC13	Formoterol	11	0	0	0	0	0	0	0	0	0	0	0	0	0	0	0	0	0	0	0	0	0	0	0	0	0	0	0	0
zydol soluble 50mg tablet	1140928372	N02AX02	Morphine	11	11	0	0	0	0	0	0	0	0	0	0	0	0	0	0	0	0	0	0	0	0	0	0	0	0	0	0	0
eurax hc cream	1141151026	D04AX	Hydrocortisone |Crotamiton	11	0	0	0	0	0	0	0	0	0	0	0	0	0	0	0	0	0	0	0	0	0	0	0	0	0	0	0	0
cyclogest 200mg pessary	1141152356	G03DA04	Progesterone	11	0	0	0	0	0	0	0	0	0	0	0	0	0	0	0	0	0	0	0	0	0	0	0	0	0	0	0	0
flucloxacillin product	1141157340	J01CF05	Flucloxacillin	11	0	0	0	0	0	0	0	0	0	0	0	0	0	0	0	0	0	0	0	0	0	0	0	0	0	0	0	0
rimexolone	1141166524	S01BA13 |H02AB12	Rimexolone	11	0	0	0	0	0	0	0	0	0	0	0	0	0	0	0	0	0	0	0	0	0	0	0	0	0	0	0	0
lanreotide	1141167430	H01CB03	Lanreotide	11	0	0	0	0	0	0	0	0	0	0	0	0	0	0	0	0	0	0	0	0	0	0	0	0	0	0	0	0
imiquimod	1141167814	D06BB10	Imiquimod	11	0	0	0	0	0	0	0	0	0	0	0	0	0	0	0	0	0	0	0	0	0	0	0	0	0	0	0	0
reminyl 4mg tablet	1141171482	N06DA04	Galantamine	11	0	0	0	0	0	0	0	0	0	0	0	0	0	0	0	0	0	0	0	0	0	0	0	0	0	0	0	0
galantamine	1141171578	N06DA04	Galantamine	11	0	0	0	0	0	0	0	0	0	0	0	0	0	0	0	0	0	0	0	0	0	0	0	0	0	0	0	0
interferon beta	1141172486	L03AB	Interferon Beta	11	0	0	0	0	0	0	0	0	0	0	0	0	0	0	0	0	0	0	0	0	0	0	0	0	0	0	0	0
sirolimus	1141173926	L04AA10 |S01XA23	Sirolimus	11	0	0	0	0	0	0	0	0	0	0	0	0	0	0	0	0	0	0	0	0	0	0	0	0	0	0	0	0
dexamfetamine	1141180976	N06BA02	Dextroamphetamine	11	0	0	0	0	0	0	0	0	0	0	0	0	0	0	0	0	0	0	0	0	0	0	0	0	0	0	0	0
relpax 20mg tablet	1141185448	N02CC06	Eletriptan	11	0	0	0	0	0	0	0	0	0	0	0	0	0	0	0	0	0	0	0	0	0	0	0	0	0	0	0	0
rebif 22micrograms/0.5ml prefilled syringe	1141189254	L03AB07	Interferon Beta-1A	11	0	0	0	0	0	0	0	0	0	0	0	0	0	0	0	0	0	0	0	0	0	0	0	0	0	0	0	0
lopace 2.5mg capsule	1141199940	C09AA05	Ramipril	11	0	0	0	0	0	0	0	0	0	0	0	0	0	0	0	0	0	0	0	0	0	0	0	0	0	0	0	0
solpadeine forte dispersible tablet	1140856340	N02AJ06	Caffeine |Acetaminophen |Codeine	10	10	10	10	0	0	0	0	0	0	0	0	0	0	0	0	0	0	0	0	0	0	0	0	0	0	0	0	0
cardene 20mg capsule	1140861176	C08CA04	Nicardipine	10	0	0	0	0	0	0	0	0	0	0	0	0	0	0	0	0	0	0	0	0	0	0	0	0	0	0	0	0
famciclovir	1140864424	S01AD07 |J05AB09	Famciclovir	10	0	0	0	0	0	0	0	0	0	0	0	0	0	0	0	0	0	0	0	0	0	0	0	0	0	0	0	0
topal tablet	1140865370	A02BX13	Aluminum Hydroxide |Magnesium Carbonate |Alginic Acid	10	0	0	0	0	0	0	0	0	0	0	0	0	0	0	0	0	0	0	0	10	0	0	0	0	0	0	0	0
sterculia+frangula 62%/8% granules	1140865780	A06AB57	Frangula |Sterculia	10	0	0	0	0	0	0	0	0	0	0	0	0	0	0	0	0	0	0	0	0	0	0	0	0	0	0	0	0
allegron 10mg tablet	1140867820	N06AA10	Nortriptyline	10	0	0	0	0	0	0	0	0	0	10	0	0	0	0	0	0	0	0	0	0	0	0	0	0	0	0	0	0
effercitrate soluble tablet	1140869408	A12BA	Citric Acid |Potassium Bicarbonate	10	0	0	0	0	0	0	0	0	0	0	0	0	0	0	0	0	0	0	0	0	0	0	0	0	0	0	0	0
indocid 25mg capsule	1140871354	M01AB01	Indomethacin	10	0	0	0	0	0	0	0	0	0	0	0	0	0	0	0	0	0	0	0	0	0	0	0	0	0	0	0	0
dhc continus 120mg m/r tablet	1140871926	N02AA08	Dihydrocodeine	10	10	0	0	10	0	0	0	0	0	0	0	0	0	0	0	0	0	0	0	0	0	0	0	0	0	0	0	0
paracetamol+metoclopramide 500mg/5mg tablet	1140872044	N02BE51	Acetaminophen |Metoclopramide	10	0	0	0	0	0	0	0	10	10	0	0	0	0	0	0	0	0	0	0	0	0	0	0	0	0	0	0	0
amoxil 250mg capsule	1140872708	J01CA04	Amoxicillin	10	0	0	0	0	0	0	0	0	0	0	0	0	0	0	0	0	0	0	0	0	0	0	0	0	0	0	0	0
cefadroxil	1140873098	J01DB05	Cefadroxil	10	0	0	0	0	0	0	0	0	0	0	0	0	0	0	0	0	0	0	0	0	0	0	0	0	0	0	0	0
zovirax 200mg tablet	1140874372	J05AB01	Aciclovir	10	0	0	0	0	0	0	0	0	0	0	0	0	0	0	0	0	0	0	0	0	0	0	0	0	0	0	0	0
voltarene lp 100mg m/r tablet	1140877874	M01AB05	Diclofenac	10	0	0	0	0	0	0	0	0	0	0	0	0	0	0	0	0	0	0	0	0	0	0	0	0	0	0	0	0
proflex cream	1140877952	M02AA13	Ibuprofen	10	0	0	0	0	0	0	0	0	0	0	0	0	0	0	0	0	0	0	0	0	0	0	0	0	0	0	0	0
emulsiderm emollient lotion	1140878260	D02A	Mineral Oil |Benzalkonium |Isopropyl Myristate	10	0	0	0	0	0	0	0	0	0	0	0	0	0	0	0	0	0	0	0	0	0	0	0	0	0	0	0	0
selsun shampoo	1140878506	D01AE13	Selenium Sulfide	10	0	0	0	0	0	0	0	0	0	0	0	0	0	0	0	0	0	0	0	0	0	0	0	0	0	0	0	0
dalacin t rollerball lotion	1140880202	D10AF01	Clindamycin	10	0	0	0	0	0	0	0	0	0	0	0	0	0	0	0	0	0	0	0	0	0	0	0	0	0	0	0	0
clozaril 25mg tablet	1140882320	N05AH02	Clozapine	10	0	0	0	0	0	0	0	0	0	0	0	0	0	0	0	0	0	0	0	0	0	0	0	0	0	0	0	0
adcortyl 0.1% cream	1140883040	A01AC01	Triamcinolone	10	0	0	0	0	0	0	0	0	0	0	0	0	0	0	0	0	0	0	0	0	0	0	0	0	0	0	0	0
5asa - mesalazine	1140910598	A07EC02	Mesalazine	10	0	0	0	0	0	0	0	0	0	0	0	0	0	0	0	0	0	0	0	0	0	0	0	0	0	0	0	0
fludarabine	1140910876	L01BB05	Fludarabine	10	0	0	0	0	0	0	0	0	0	0	0	0	0	0	0	0	0	0	0	0	0	0	0	0	0	0	0	0
penciclovir	1140926522	D06BB06 |J05AB13	Penciclovir	10	0	0	0	0	0	0	0	0	0	0	0	0	0	0	0	0	0	0	0	0	0	0	0	0	0	0	0	0
bettamousse 0.12% foam	1140926988	D07AC01	Betamethasone	10	0	0	0	0	0	0	0	0	0	0	0	0	0	0	0	0	0	0	0	0	0	0	0	0	0	0	0	0
gtn - glyceryl trinitrate patch	1140927548	C01DA02	Nitroglycerin	10	0	0	0	0	0	0	0	0	0	0	0	0	0	0	0	0	0	0	0	0	0	0	0	0	0	0	0	0
humatrope(rbe) 18iu(6mg) inj cartridge(pdr for recon)+dil	1140928276	H01AC01	Somatropin Recombinant	10	0	0	0	0	0	0	0	0	0	0	0	0	0	0	0	0	0	0	0	0	0	0	0	0	0	0	0	0
gastrocote s/f liquid	1140928346	A02AX	Sodium Bicarbonate |Aluminum Hydroxide |Alginic Acid |Magnesium Trisilicate	10	0	0	0	0	0	0	0	0	0	0	0	0	0	0	0	0	0	0	0	0	0	0	0	0	0	0	0	0
emulsiderm emollient emulsion	1141151848	D02A	Mineral Oil |Benzalkonium |Isopropyl Myristate	10	0	0	0	0	0	0	0	0	0	0	0	0	0	0	0	0	0	0	0	0	0	0	0	0	0	0	0	0
oxycontin 80mg m/r tablet	1141171054	N02AA05	Oxycodone	10	10	0	0	0	0	0	0	0	0	0	0	0	0	0	0	0	0	0	0	0	0	0	0	0	0	0	0	0
ergocalciferol 7.5mg(300,000units)/1ml injection	1141172148	A11CC01	Ergocalciferol	10	0	0	0	0	0	0	0	0	0	0	0	0	0	0	0	0	0	0	0	0	0	0	0	0	0	0	0	0
darbepoetin alfa	1141178858	B03XA02	Darbepoetin Alfa	10	0	0	0	0	0	0	0	0	0	0	0	0	0	0	0	0	0	0	0	0	0	0	0	0	0	0	0	0
transtec 70micrograms/hour transdermal patch	1141180020	N02AE01	Buprenorphine	10	10	0	0	0	0	0	0	0	0	0	0	0	0	0	0	0	0	0	0	0	0	0	0	0	0	0	0	0
colestyramine+aspartame 4g/sachet powder	1141180722	C10AC01	Cholestyramine	10	0	0	0	0	0	0	0	0	0	0	0	0	0	0	0	0	0	0	0	0	0	0	0	0	0	0	0	0
pletal 100mg tablet	1141181154	B01AC23	Cilostazol	10	0	0	0	0	0	0	0	0	0	0	0	0	0	0	0	0	0	0	0	0	0	0	0	0	0	0	0	0
ethinylestradiol product	1141181218	G03CA01 |L02AA03	Ethinyl Estradiol	10	0	0	0	0	0	0	0	0	0	0	0	0	0	0	0	0	0	0	0	0	0	0	0	0	0	0	0	0
phenobarbital product	1141181616	N03AA02	Phenobarbital	10	0	0	0	0	0	0	0	0	0	0	0	0	0	0	0	0	0	0	0	0	0	0	0	0	0	0	0	0
vivabec 50micrograms nasal spray	1141184608	R01AD01	Beclomethasone Dipropionate	10	0	0	0	0	0	0	0	0	0	0	0	0	0	0	0	0	0	0	0	0	0	0	0	0	0	0	0	0
optrex allergy eye drops	1141191774	S01GX01	Cromoglicic Acid	10	0	0	0	0	0	0	0	0	0	0	0	0	0	0	0	0	0	0	0	0	0	0	0	0	0	0	0	0
levitra 5mg tablet	1141192256	G04BE09	Vardenafil	10	0	0	0	0	0	0	0	0	0	0	0	0	0	0	0	0	0	0	0	0	0	0	0	0	0	0	0	0

## Sheet: ST5 MR main results
Supplementary Table 5. Mendelian randomization analyses. IA: intracranial aneurysm. ASAH: aneurysmal subarachnoid hemorrhage. uIA: unruptured IA. BP: blood pressure. CAUSE: Causal Analysis Using Summary Effect Estimates.
Exposure	Outcome	MR algorithm	p-value threshold	MR effect size	95% confidence interval	p-value	N SNPs
A02B	any_IA_EXUKB	CAUSE	NA	-0.0188909	(-0.23, 0.19)	1	1204
A02B	ASAH_EXUKB	CAUSE	NA	-0.0449276	(-0.32, 0.23)	0.997693	973
A02B	uIA_only_EXUKB	CAUSE	NA	0.229127	(-0.14, 0.59)	0.440116	933
A10	any_IA_EXUKB	CAUSE	NA	-0.0256378	(-0.09, 0.04)	0.78864	1446
A10	ASAH_EXUKB	CAUSE	NA	-0.0197512	(-0.1, 0.06)	0.951987	1181
A10	uIA_only_EXUKB	CAUSE	NA	-0.0323745	(-0.16, 0.09)	0.965095	1127
B01A	any_IA_EXUKB	CAUSE	NA	0.197413	(-0.03, 0.42)	0.270627	953
B01A	ASAH_EXUKB	CAUSE	NA	0.153049	(-0.13, 0.44)	0.528755	759
B01A	uIA_only_EXUKB	CAUSE	NA	0.231438	(-0.19, 0.65)	0.610021	726
C01D	any_IA_EXUKB	CAUSE	NA	-0.0179534	(-0.17, 0.13)	0.999443	734
C01D	ASAH_EXUKB	CAUSE	NA	-0.0144807	(-0.23, 0.2)	1	584
C01D	uIA_only_EXUKB	CAUSE	NA	0.0214453	(-0.22, 0.26)	1	563
C02	any_IA_EXUKB	CAUSE	NA	-0.0344378	(-0.26, 0.19)	0.996588	752
C02	ASAH_EXUKB	CAUSE	NA	-0.0190656	(-0.3, 0.26)	1	612
C02	uIA_only_EXUKB	CAUSE	NA	-0.0530952	(-0.45, 0.34)	0.99899	579
C03	any_IA_EXUKB	CAUSE	NA	0.265891	(0.18, 0.35)	0.000270153	1925
C03	ASAH_EXUKB	CAUSE	NA	0.29923	(0.2, 0.4)	0.00061171	1614
C03	uIA_only_EXUKB	CAUSE	NA	0.241559	(0.1, 0.39)	0.0586941	1556
C07	any_IA_EXUKB	CAUSE	NA	0.215276	(0.11, 0.33)	0.0139817	1438
C07	ASAH_EXUKB	CAUSE	NA	0.310919	(0.18, 0.44)	0.00466271	1214
C07	uIA_only_EXUKB	CAUSE	NA	0.185813	(0, 0.37)	0.20021	1169
C08	any_IA_EXUKB	CAUSE	NA	0.232491	(0.15, 0.32)	0.00106347	1888
C08	ASAH_EXUKB	CAUSE	NA	0.276332	(0.18, 0.38)	0.00261043	1588
C08	uIA_only_EXUKB	CAUSE	NA	0.198084	(0.06, 0.34)	0.0743871	1530
C09	any_IA_EXUKB	CAUSE	NA	0.280456	(0.19, 0.36)	0.000416015	2646
C09	ASAH_EXUKB	CAUSE	NA	0.316978	(0.21, 0.42)	0.00198116	2221
C09	uIA_only_EXUKB	CAUSE	NA	0.235684	(0.09, 0.39)	0.0700264	2147
C10AA	any_IA_EXUKB	CAUSE	NA	0.0444335	(-0.04, 0.14)	0.62426	1756
C10AA	ASAH_EXUKB	CAUSE	NA	-0.00279521	(-0.12, 0.12)	1	1439
C10AA	uIA_only_EXUKB	CAUSE	NA	0.111575	(-0.05, 0.28)	0.469319	1361
H03A	any_IA_EXUKB	CAUSE	NA	-0.0195164	(-0.07, 0.03)	0.871474	1810
H03A	ASAH_EXUKB	CAUSE	NA	-0.031153	(-0.1, 0.03)	0.705381	1494
H03A	uIA_only_EXUKB	CAUSE	NA	0.000663508	(-0.1, 0.1)	1	1435
M01A	any_IA_EXUKB	CAUSE	NA	-0.078744	(-0.33, 0.17)	0.862513	1016
M01A	ASAH_EXUKB	CAUSE	NA	-0.143635	(-0.46, 0.17)	0.688645	843
M01A	uIA_only_EXUKB	CAUSE	NA	-0.0912713	(-0.53, 0.35)	0.998218	799
M05B	any_IA_EXUKB	CAUSE	NA	-0.0305102	(-0.15, 0.09)	0.971331	729
M05B	ASAH_EXUKB	CAUSE	NA	-0.0603564	(-0.19, 0.07)	0.674564	585
M05B	uIA_only_EXUKB	CAUSE	NA	-0.0129286	(-0.2, 0.18)	1	562
N02A	any_IA_EXUKB	CAUSE	NA	0.0846066	(-0.15, 0.31)	0.78696	1201
N02A	ASAH_EXUKB	CAUSE	NA	0.193487	(-0.07, 0.47)	0.339066	972
N02A	uIA_only_EXUKB	CAUSE	NA	0.161893	(-0.11, 0.42)	0.472368	939
N02BA	any_IA_EXUKB	CAUSE	NA	0.0789177	(-0.14, 0.3)	0.858216	890
N02BA	ASAH_EXUKB	CAUSE	NA	0.0349634	(-0.23, 0.3)	0.999966	690
N02BA	uIA_only_EXUKB	CAUSE	NA	0.279453	(-0.13, 0.7)	0.468393	665
N02BE	any_IA_EXUKB	CAUSE	NA	0.027708	(-0.23, 0.29)	0.999998	1133
N02BE	ASAH_EXUKB	CAUSE	NA	-0.153577	(-0.52, 0.21)	0.715153	934
N02BE	uIA_only_EXUKB	CAUSE	NA	0.290793	(-0.19, 0.77)	0.507193	895
N02C	any_IA_EXUKB	CAUSE	NA	-0.0302012	(-0.16, 0.1)	0.958362	780
N02C	ASAH_EXUKB	CAUSE	NA	-0.0106798	(-0.15, 0.13)	1	654
N02C	uIA_only_EXUKB	CAUSE	NA	-0.0637993	(-0.26, 0.13)	0.871123	629
N06A	any_IA_EXUKB	CAUSE	NA	0.0798706	(-0.17, 0.33)	0.886319	922
N06A	ASAH_EXUKB	CAUSE	NA	0.219707	(-0.09, 0.53)	0.432971	742
N06A	uIA_only_EXUKB	CAUSE	NA	0.0757014	(-0.48, 0.61)	0.998722	715
R03A	any_IA_EXUKB	CAUSE	NA	0.0441879	(-0.04, 0.13)	0.611709	1368
R03A	ASAH_EXUKB	CAUSE	NA	0.0674937	(-0.03, 0.17)	0.493172	1109
R03A	uIA_only_EXUKB	CAUSE	NA	0.00464251	(-0.16, 0.16)	1	1059
R03BA	any_IA_EXUKB	CAUSE	NA	0.00510882	(-0.1, 0.11)	1	940
R03BA	ASAH_EXUKB	CAUSE	NA	0.0272098	(-0.11, 0.17)	0.990172	771
R03BA	uIA_only_EXUKB	CAUSE	NA	-0.0829622	(-0.25, 0.09)	0.702746	733
R06A	any_IA_EXUKB	CAUSE	NA	0.0536261	(-0.15, 0.26)	0.955247	715
R06A	ASAH_EXUKB	CAUSE	NA	-0.0161967	(-0.3, 0.26)	1	581
R06A	uIA_only_EXUKB	CAUSE	NA	-0.090549	(-0.47, 0.29)	0.943539	562
S01E	any_IA_EXUKB	CAUSE	NA	-0.008082	(-0.08, 0.07)	0.999994	800
S01E	ASAH_EXUKB	CAUSE	NA	0.0181783	(-0.08, 0.12)	0.994359	644
S01E	uIA_only_EXUKB	CAUSE	NA	-0.0870783	(-0.21, 0.03)	0.46174	625
A02B conditioned on BP	any_IA_EXUKB	CAUSE	NA	0.0849823	(-0.14, 0.3)	0.7194	1214
A10 conditioned on BP	any_IA_EXUKB	CAUSE	NA	-0.032393	(-0.1, 0.03)	0.634654	1445
B01A conditioned on BP	any_IA_EXUKB	CAUSE	NA	0.190132	(-0.05, 0.43)	0.342673	905
C01D conditioned on BP	any_IA_EXUKB	CAUSE	NA	-0.0130498	(-0.17, 0.14)	1	685
C02 conditioned on BP	any_IA_EXUKB	CAUSE	NA	-0.390884	(-1, 0.24)	0.497333	614
C03 conditioned on BP	any_IA_EXUKB	CAUSE	NA	0.249105	(0.02, 0.48)	0.147228	890
C07 conditioned on BP	any_IA_EXUKB	CAUSE	NA	0.237929	(-0.04, 0.51)	0.319465	815
C08 conditioned on BP	any_IA_EXUKB	CAUSE	NA	0.280692	(0.06, 0.5)	0.101993	938
C09 conditioned on BP	any_IA_EXUKB	CAUSE	NA	0.290771	(0.05, 0.53)	0.114017	1113
C10AA conditioned on BP	any_IA_EXUKB	CAUSE	NA	-0.000945046	(-0.1, 0.1)	1	1505
H03A conditioned on BP	any_IA_EXUKB	CAUSE	NA	-0.0402412	(-0.1, 0.03)	0.448414	1809
L04 conditioned on BP	any_IA_EXUKB	CAUSE	NA	0.0322507	(-0.12, 0.19)	0.881477	612
M01A conditioned on BP	any_IA_EXUKB	CAUSE	NA	-0.0761804	(-0.33, 0.18)	0.849307	1004
M05B conditioned on BP	any_IA_EXUKB	CAUSE	NA	-0.0381983	(-0.16, 0.09)	0.901021	733
N02A conditioned on BP	any_IA_EXUKB	CAUSE	NA	0.086718	(-0.15, 0.32)	0.784546	1213
N02BA conditioned on BP	any_IA_EXUKB	CAUSE	NA	0.0535743	(-0.17, 0.27)	0.968066	867
N02BE conditioned on BP	any_IA_EXUKB	CAUSE	NA	-0.00332108	(-0.26, 0.25)	1	1139
N02C conditioned on BP	any_IA_EXUKB	CAUSE	NA	0.00980002	(-0.12, 0.14)	1	782
N06A conditioned on BP	any_IA_EXUKB	CAUSE	NA	0.0927959	(-0.16, 0.34)	0.808143	930
R03A conditioned on BP	any_IA_EXUKB	CAUSE	NA	0.0496167	(-0.04, 0.14)	0.554508	1386
R03BA conditioned on BP	any_IA_EXUKB	CAUSE	NA	-0.00972365	(-0.11, 0.1)	1	949
R06A conditioned on BP	any_IA_EXUKB	CAUSE	NA	0.0766259	(-0.13, 0.29)	0.768267	716
S01E conditioned on BP	any_IA_EXUKB	CAUSE	NA	-0.00880979	(-0.08, 0.06)	0.996408	803
A02B conditioned on BP	ASAH_EXUKB	CAUSE	NA	-0.0127795	(-0.3, 0.27)	1	985
A10 conditioned on BP	ASAH_EXUKB	CAUSE	NA	-0.0257036	(-0.1, 0.05)	0.915019	1186
B01A conditioned on BP	ASAH_EXUKB	CAUSE	NA	0.0546864	(-0.24, 0.35)	0.992691	724
C01D conditioned on BP	ASAH_EXUKB	CAUSE	NA	-0.01384	(-0.23, 0.2)	1	547
C02 conditioned on BP	ASAH_EXUKB	CAUSE	NA	-0.448097	(-1.13, 0.25)	0.440354	495
C03 conditioned on BP	ASAH_EXUKB	CAUSE	NA	0.212895	(-0.05, 0.48)	0.356597	703
C07 conditioned on BP	ASAH_EXUKB	CAUSE	NA	0.0714495	(-0.26, 0.4)	0.957956	659
C08 conditioned on BP	ASAH_EXUKB	CAUSE	NA	0.347158	(0.07, 0.62)	0.127959	750
C09 conditioned on BP	ASAH_EXUKB	CAUSE	NA	0.221278	(-0.11, 0.54)	0.399609	905
C10AA conditioned on BP	ASAH_EXUKB	CAUSE	NA	-0.0446794	(-0.17, 0.08)	0.88104	1223
H03A conditioned on BP	ASAH_EXUKB	CAUSE	NA	-0.0401023	(-0.11, 0.03)	0.511596	1499
L04 conditioned on BP	ASAH_EXUKB	CAUSE	NA	0.023919	(-0.19, 0.28)	0.994208	469
M01A conditioned on BP	ASAH_EXUKB	CAUSE	NA	-0.0220836	(-0.36, 0.32)	1	835
M05B conditioned on BP	ASAH_EXUKB	CAUSE	NA	-0.0597567	(-0.19, 0.08)	0.727987	588
N02A conditioned on BP	ASAH_EXUKB	CAUSE	NA	0.245113	(-0.06, 0.52)	0.226408	977
N02BA conditioned on BP	ASAH_EXUKB	CAUSE	NA	-0.0121546	(-0.28, 0.26)	1	683
N02BE conditioned on BP	ASAH_EXUKB	CAUSE	NA	-0.0913421	(-0.44, 0.25)	0.905818	941
N02C conditioned on BP	ASAH_EXUKB	CAUSE	NA	0.0132075	(-0.13, 0.15)	1	651
N06A conditioned on BP	ASAH_EXUKB	CAUSE	NA	0.222773	(-0.09, 0.53)	0.455538	744
R03A conditioned on BP	ASAH_EXUKB	CAUSE	NA	0.0660382	(-0.04, 0.17)	0.482927	1112
R03BA conditioned on BP	ASAH_EXUKB	CAUSE	NA	0.003611	(-0.13, 0.14)	1	779
R06A conditioned on BP	ASAH_EXUKB	CAUSE	NA	0.0124834	(-0.27, 0.3)	1	585
S01E conditioned on BP	ASAH_EXUKB	CAUSE	NA	0.0193484	(-0.08, 0.12)	0.999146	648
A02B conditioned on BP	uIA_only_EXUKB	CAUSE	NA	0.296154	(-0.09, 0.67)	0.351472	948
A10 conditioned on BP	uIA_only_EXUKB	CAUSE	NA	-0.0370303	(-0.17, 0.08)	0.932162	1125
B01A conditioned on BP	uIA_only_EXUKB	CAUSE	NA	0.308028	(-0.13, 0.75)	0.41478	693
C01D conditioned on BP	uIA_only_EXUKB	CAUSE	NA	0.0255596	(-0.22, 0.26)	0.999996	521
C02 conditioned on BP	uIA_only_EXUKB	CAUSE	NA	-0.324489	(-1.27, 0.63)	0.818642	469
C03 conditioned on BP	uIA_only_EXUKB	CAUSE	NA	0.450276	(0.09, 0.81)	0.119109	679
C07 conditioned on BP	uIA_only_EXUKB	CAUSE	NA	0.286578	(-0.2, 0.77)	0.557658	637
C08 conditioned on BP	uIA_only_EXUKB	CAUSE	NA	0.272423	(-0.09, 0.63)	0.379537	722
C09 conditioned on BP	uIA_only_EXUKB	CAUSE	NA	0.26645	(-0.16, 0.69)	0.529459	856
C10AA conditioned on BP	uIA_only_EXUKB	CAUSE	NA	0.0683174	(-0.1, 0.25)	0.805121	1169
H03A conditioned on BP	uIA_only_EXUKB	CAUSE	NA	0.00699064	(-0.1, 0.1)	0.999974	1439
L04 conditioned on BP	uIA_only_EXUKB	CAUSE	NA	0.0343919	(-0.24, 0.34)	0.907249	447
M01A conditioned on BP	uIA_only_EXUKB	CAUSE	NA	-0.0209988	(-0.46, 0.42)	1	799
M05B conditioned on BP	uIA_only_EXUKB	CAUSE	NA	-0.00826443	(-0.2, 0.19)	1	564
N02A conditioned on BP	uIA_only_EXUKB	CAUSE	NA	0.179843	(-0.08, 0.43)	0.372299	943
N02BA conditioned on BP	uIA_only_EXUKB	CAUSE	NA	0.201619	(-0.23, 0.63)	0.654276	658
N02BE conditioned on BP	uIA_only_EXUKB	CAUSE	NA	0.231575	(-0.23, 0.69)	0.629871	905
N02C conditioned on BP	uIA_only_EXUKB	CAUSE	NA	-0.0568461	(-0.25, 0.13)	0.910957	628
N06A conditioned on BP	uIA_only_EXUKB	CAUSE	NA	0.0477135	(-0.51, 0.59)	0.999948	718
R03A conditioned on BP	uIA_only_EXUKB	CAUSE	NA	0.000593818	(-0.16, 0.16)	1	1063
R03BA conditioned on BP	uIA_only_EXUKB	CAUSE	NA	-0.104617	(-0.27, 0.06)	0.507667	743
R06A conditioned on BP	uIA_only_EXUKB	CAUSE	NA	-0.111416	(-0.48, 0.26)	0.87066	567
S01E conditioned on BP	uIA_only_EXUKB	CAUSE	NA	-0.0891329	(-0.21, 0.03)	0.449914	630

## Sheet: ST6 MR extra analyses
Supplementary Table 6. Additional Mendelian randomization analyses. IA: intracranial aneurysm. ASAH: aneurysmal subarachnoid hemorrhage. uIA: unruptured IA. BP: blood pressure. CAUSE: Causal Analysis Using Summary Effect Estimates. GSMR: generalized summary statistics-based Mendelian randomization. Note that for CAUSE, the 95% confidence interval is shown.
Exposure	Outcome	MR algorithm	p-value threshold	MR effect size	standard error	p-value	N SNPs
A02B	ASAH_vs_uIA	GSMR	NA	0.0423414	0.220262	0.84756	34
A02B	ASAH_vs_uIA	GSMR	NA	-0.092612	0.249418	0.710405	33
A02B conditioned on BP	ASAH_vs_uIA	GSMR	NA	0.0828094	0.238966	0.728943	28
A02B conditioned on BP	ASAH_vs_uIA	GSMR	NA	0.173833	0.25977	0.50338	30
A10	ASAH_vs_uIA	GSMR	NA	-0.0473938	0.0974925	0.626877	53
A10	ASAH_vs_uIA	GSMR	NA	-0.0527299	0.0942166	0.575707	47
A10 conditioned on BP	ASAH_vs_uIA	GSMR	NA	-0.0879187	0.0965093	0.362302	56
A10 conditioned on BP	ASAH_vs_uIA	GSMR	NA	-0.126012	0.0946677	0.183155	51
B01A	ASAH_vs_uIA	GSMR	NA	-0.165156	0.250758	0.510134	28
B01A	ASAH_vs_uIA	GSMR	NA	-0.26417	0.284546	0.353205	26
B01A conditioned on BP	ASAH_vs_uIA	GSMR	NA	-0.207656	0.240062	0.387034	27
B01A conditioned on BP	ASAH_vs_uIA	GSMR	NA	-0.166757	0.288502	0.563257	24
C01D	ASAH_vs_uIA	GSMR	NA	-0.0135218	0.0996924	0.89211	23
C01D	ASAH_vs_uIA	GSMR	NA	0.0126497	0.121072	0.916788	19
C01D conditioned on BP	ASAH_vs_uIA	GSMR	NA	-0.047658	0.10069	0.635991	22
C01D conditioned on BP	ASAH_vs_uIA	GSMR	NA	-0.0603193	0.121122	0.61848	19
C02	ASAH_vs_uIA	GSMR	NA	0.00588494	0.119094	0.960589	23
C02	ASAH_vs_uIA	GSMR	NA	-0.0177116	0.175832	0.919765	12
C02 conditioned on BP	ASAH_vs_uIA	GSMR	NA	0.125524	0.175064	0.473363	11
C02 conditioned on BP	ASAH_vs_uIA	GSMR	NA	-0.0539501	0.255073	0.832491	7
C03	ASAH_vs_uIA	GSMR	NA	0.129571	0.124022	0.296143	68
C03	ASAH_vs_uIA	GSMR	NA	0.146756	0.151078	0.331352	62
C03 conditioned on BP	ASAH_vs_uIA	GSMR	NA	-0.32955	0.197405	0.0950358	29
C03 conditioned on BP	ASAH_vs_uIA	GSMR	NA	-0.0684143	0.236585	0.772448	24
C07	ASAH_vs_uIA	GSMR	NA	-0.0195898	0.130968	0.881098	59
C07	ASAH_vs_uIA	GSMR	NA	0.132841	0.15272	0.384392	57
C07 conditioned on BP	ASAH_vs_uIA	GSMR	NA	-0.124027	0.226171	0.583434	21
C07 conditioned on BP	ASAH_vs_uIA	GSMR	NA	-0.147503	0.243365	0.54445	21
C08	ASAH_vs_uIA	GSMR	NA	0.128093	0.11797	0.277565	67
C08	ASAH_vs_uIA	GSMR	NA	0.0471073	0.148551	0.751158	59
C08 conditioned on BP	ASAH_vs_uIA	GSMR	NA	-0.127151	0.178328	0.475834	34
C08 conditioned on BP	ASAH_vs_uIA	GSMR	NA	0.0257445	0.214726	0.904566	30
C09	ASAH_vs_uIA	GSMR	NA	-0.0639513	0.1507	0.671301	73
C09	ASAH_vs_uIA	GSMR	NA	0.0754176	0.168429	0.654318	78
C09 conditioned on BP	ASAH_vs_uIA	GSMR	NA	0.0762432	0.240078	0.750806	34
C09 conditioned on BP	ASAH_vs_uIA	GSMR	NA	-0.400315	0.281577	0.155116	31
C10AA	ASAH_vs_uIA	GSMR	NA	-0.102841	0.144522	0.476713	65
C10AA	ASAH_vs_uIA	GSMR	NA	-0.188088	0.199765	0.346425	54
C10AA conditioned on BP	ASAH_vs_uIA	GSMR	NA	-0.00657666	0.142674	0.963234	63
C10AA conditioned on BP	ASAH_vs_uIA	GSMR	NA	0.162987	0.194537	0.402132	50
H03A	ASAH_vs_uIA	GSMR	NA	0.00496246	0.117368	0.966275	51
H03A	ASAH_vs_uIA	GSMR	NA	-0.131755	0.122526	0.282229	60
H03A conditioned on BP	ASAH_vs_uIA	GSMR	NA	0.00527102	0.117462	0.964208	51
H03A conditioned on BP	ASAH_vs_uIA	GSMR	NA	-0.124507	0.124346	0.316684	59
L04	ASAH_vs_uIA	GSMR	NA	-0.0167537	0.101726	0.869185	14
L04	ASAH_vs_uIA	GSMR	NA	-0.119401	0.120954	0.323562	12
L04 conditioned on BP	ASAH_vs_uIA	GSMR	NA	-0.0100783	0.0997225	0.9195	15
L04 conditioned on BP	ASAH_vs_uIA	GSMR	NA	-0.119168	0.120873	0.324185	12
M01A	ASAH_vs_uIA	GSMR	NA	0.428851	0.258278	0.096829	30
M01A	ASAH_vs_uIA	GSMR	NA	-0.197267	0.304507	0.517099	26
M01A conditioned on BP	ASAH_vs_uIA	GSMR	NA	0.329047	0.253456	0.194204	30
M01A conditioned on BP	ASAH_vs_uIA	GSMR	NA	0.254121	0.298169	0.394063	26
M05B	ASAH_vs_uIA	GSMR	NA	-0.0783111	0.112079	0.48473	24
M05B	ASAH_vs_uIA	GSMR	NA	-0.164542	0.127237	0.195944	24
M05B conditioned on BP	ASAH_vs_uIA	GSMR	NA	-0.0875325	0.112402	0.436129	24
M05B conditioned on BP	ASAH_vs_uIA	GSMR	NA	-0.156209	0.129398	0.227355	23
N02A	ASAH_vs_uIA	GSMR	NA	-0.347385	0.185386	0.0609508	26
N02A	ASAH_vs_uIA	GSMR	NA	-0.0486052	0.217881	0.823472	23
N02A conditioned on BP	ASAH_vs_uIA	GSMR	NA	-0.303878	0.175414	0.0832122	29
N02A conditioned on BP	ASAH_vs_uIA	GSMR	NA	-0.0351996	0.211372	0.86774	24
N02BA	ASAH_vs_uIA	GSMR	NA	-0.733019	0.223795	0.00105513	26
N02BA	ASAH_vs_uIA	GSMR	NA	-0.881981	0.272799	0.00122466	21
N02BA conditioned on BP	ASAH_vs_uIA	GSMR	NA	-0.62378	0.219585	0.00450113	29
N02BA conditioned on BP	ASAH_vs_uIA	GSMR	NA	-0.820618	0.272914	0.0026395	23
N02BE	ASAH_vs_uIA	GSMR	NA	-0.584956	0.277865	0.0352757	28
N02BE	ASAH_vs_uIA	GSMR	NA	-0.796884	0.327148	0.0148567	25
N02BE conditioned on BP	ASAH_vs_uIA	GSMR	NA	-0.397145	0.266274	0.135832	32
N02BE conditioned on BP	ASAH_vs_uIA	GSMR	NA	-0.549345	0.32674	0.0927062	25
N02C	ASAH_vs_uIA	GSMR	NA	-0.0786529	0.0843139	0.350893	26
N02C	ASAH_vs_uIA	GSMR	NA	-0.0295323	0.0980588	0.763286	25
N02C conditioned on BP	ASAH_vs_uIA	GSMR	NA	-0.0796304	0.0844897	0.345943	26
N02C conditioned on BP	ASAH_vs_uIA	GSMR	NA	-0.005168	0.100191	0.958862	23
N06A	ASAH_vs_uIA	GSMR	NA	0.122452	0.273597	0.654469	20
N06A	ASAH_vs_uIA	GSMR	NA	0.0372463	0.313905	0.905549	19
N06A conditioned on BP	ASAH_vs_uIA	GSMR	NA	0.222167	0.261159	0.394939	22
N06A conditioned on BP	ASAH_vs_uIA	GSMR	NA	0.163534	0.311222	0.599265	19
R03A	ASAH_vs_uIA	GSMR	NA	-0.127381	0.11817	0.28106	59
R03A	ASAH_vs_uIA	GSMR	NA	0.0836959	0.137613	0.543056	51
R03A conditioned on BP	ASAH_vs_uIA	GSMR	NA	-0.0863174	0.117668	0.463215	61
R03A conditioned on BP	ASAH_vs_uIA	GSMR	NA	0.0267575	0.13401	0.841741	55
R03BA	ASAH_vs_uIA	GSMR	NA	0.0870524	0.11588	0.452516	37
R03BA	ASAH_vs_uIA	GSMR	NA	0.0979181	0.135278	0.46917	35
R03BA conditioned on BP	ASAH_vs_uIA	GSMR	NA	0.143533	0.117797	0.223042	35
R03BA conditioned on BP	ASAH_vs_uIA	GSMR	NA	0.0975611	0.135313	0.470909	35
R06A	ASAH_vs_uIA	GSMR	NA	0.182064	0.159088	0.25245	21
R06A	ASAH_vs_uIA	GSMR	NA	0.112556	0.185569	0.544153	20
R06A conditioned on BP	ASAH_vs_uIA	GSMR	NA	0.182398	0.159147	0.251755	21
R06A conditioned on BP	ASAH_vs_uIA	GSMR	NA	0.112487	0.185586	0.544437	20
S01E	ASAH_vs_uIA	GSMR	NA	0.0724386	0.075032	0.334326	32
S01E	ASAH_vs_uIA	GSMR	NA	0.0870695	0.0897463	0.33196	30
S01E conditioned on BP	ASAH_vs_uIA	GSMR	NA	0.0320227	0.0773125	0.678729	32
S01E conditioned on BP	ASAH_vs_uIA	GSMR	NA	0.0895045	0.0867652	0.302273	30
A02B	any IA	CAUSE	NA	-0.0188909	0.107145	1	1204
A02B	ASAH	CAUSE	NA	-0.0449276	0.140309	0.997693	973
A02B	uIA only	CAUSE	NA	0.229127	0.186228	0.440116	933
A10	any IA	CAUSE	NA	-0.0256378	0.0331639	0.78864	1446
A10	ASAH	CAUSE	NA	-0.0197512	0.0408171	0.951987	1181
A10	uIA only	CAUSE	NA	-0.0323745	0.0637767	0.965095	1127
B01A	any IA	CAUSE	NA	0.197413	0.114798	0.270627	953
B01A	ASAH	CAUSE	NA	0.153049	0.145411	0.528755	759
B01A	uIA only	CAUSE	NA	0.231438	0.21429	0.610021	726
C01D	any IA	CAUSE	NA	-0.0179534	0.076532	0.999443	734
C01D	ASAH	CAUSE	NA	-0.0144807	0.109696	1	584
C01D	uIA only	CAUSE	NA	0.0214453	0.122451	1	563
C02	any IA	CAUSE	NA	-0.0344378	0.114798	0.996588	752
C02	ASAH	CAUSE	NA	-0.0190656	0.14286	1	612
C02	uIA only	CAUSE	NA	-0.0530952	0.201534	0.99899	579
C03	any IA	CAUSE	NA	0.265891	0.0433681	0.000270153	1925
C03	ASAH	CAUSE	NA	0.29923	0.0510213	0.00061171	1614
C03	uIA only	CAUSE	NA	0.241559	0.073981	0.0586941	1556
C07	any IA	CAUSE	NA	0.215276	0.0561235	0.0139817	1438
C07	ASAH	CAUSE	NA	0.310919	0.0663277	0.00466271	1214
C07	uIA only	CAUSE	NA	0.185813	0.0943895	0.20021	1169
C08	any IA	CAUSE	NA	0.232491	0.0433681	0.00106347	1888
C08	ASAH	CAUSE	NA	0.276332	0.0510213	0.00261043	1588
C08	uIA only	CAUSE	NA	0.198084	0.0714299	0.0743871	1530
C09	any IA	CAUSE	NA	0.280456	0.0433681	0.000416015	2646
C09	ASAH	CAUSE	NA	0.316978	0.0535724	0.00198116	2221
C09	uIA only	CAUSE	NA	0.235684	0.076532	0.0700264	2147
C10AA	any IA	CAUSE	NA	0.0444335	0.0459192	0.62426	1756
C10AA	ASAH	CAUSE	NA	-0.00279521	0.0612256	1	1439
C10AA	uIA only	CAUSE	NA	0.111575	0.0841852	0.469319	1361
H03A	any IA	CAUSE	NA	-0.0195164	0.0255107	0.871474	1810
H03A	ASAH	CAUSE	NA	-0.031153	0.0331639	0.705381	1494
H03A	uIA only	CAUSE	NA	0.000663508	0.0510213	1	1435
L04	any IA	CAUSE	NA	0.0351079	0.0790831	0.865159	613
L04	ASAH	CAUSE	NA	0.0242572	0.1199	0.993474	469
L04	uIA only	CAUSE	NA	0.0336802	0.147962	0.909314	447
M01A	any IA	CAUSE	NA	-0.078744	0.127553	0.862513	1016
M01A	ASAH	CAUSE	NA	-0.143635	0.160717	0.688645	843
M01A	uIA only	CAUSE	NA	-0.0912713	0.224494	0.998218	799
M05B	any IA	CAUSE	NA	-0.0305102	0.0612256	0.971331	729
M05B	ASAH	CAUSE	NA	-0.0603564	0.0663277	0.674564	585
M05B	uIA only	CAUSE	NA	-0.0129286	0.0969406	1	562
N02A	any IA	CAUSE	NA	0.0846066	0.117349	0.78696	1201
N02A	ASAH	CAUSE	NA	0.193487	0.137758	0.339066	972
N02A	uIA only	CAUSE	NA	0.161893	0.135207	0.472368	939
N02BA	any IA	CAUSE	NA	0.0789177	0.112247	0.858216	890
N02BA	ASAH	CAUSE	NA	0.0349634	0.135207	0.999966	690
N02BA	uIA only	CAUSE	NA	0.279453	0.211739	0.468393	665
N02BE	any IA	CAUSE	NA	0.027708	0.132655	0.999998	1133
N02BE	ASAH	CAUSE	NA	-0.153577	0.186228	0.715153	934
N02BE	uIA only	CAUSE	NA	0.290793	0.244902	0.507193	895
N02C	any IA	CAUSE	NA	-0.0302012	0.0663277	0.958362	780
N02C	ASAH	CAUSE	NA	-0.0106798	0.0714299	1	654
N02C	uIA only	CAUSE	NA	-0.0637993	0.0994916	0.871123	629
N06A	any IA	CAUSE	NA	0.0798706	0.127553	0.886319	922
N06A	ASAH	CAUSE	NA	0.219707	0.158166	0.432971	742
N06A	uIA only	CAUSE	NA	0.0757014	0.278066	0.998722	715
R03A	any IA	CAUSE	NA	0.0441879	0.0433681	0.611709	1368
R03A	ASAH	CAUSE	NA	0.0674937	0.0510213	0.493172	1109
R03A	uIA only	CAUSE	NA	0.00464251	0.0816342	1	1059
R03BA	any IA	CAUSE	NA	0.00510882	0.0535724	1	940
R03BA	ASAH	CAUSE	NA	0.0272098	0.0714299	0.990172	771
R03BA	uIA only	CAUSE	NA	-0.0829622	0.0867363	0.702746	733
R06A	any IA	CAUSE	NA	0.0536261	0.104594	0.955247	715
R06A	ASAH	CAUSE	NA	-0.0161967	0.14286	1	581
R06A	uIA only	CAUSE	NA	-0.090549	0.193881	0.943539	562
S01E	any IA	CAUSE	NA	-0.008082	0.038266	0.999994	800
S01E	ASAH	CAUSE	NA	0.0181783	0.0510213	0.994359	644
S01E	uIA only	CAUSE	NA	-0.0870783	0.0612256	0.46174	625
any IA	A02B	CAUSE	NA	0.0109008	0.0127553	0.650117	614
any IA	A10	CAUSE	NA	-0.0243256	0.0229596	0.572799	614
any IA	B01A	CAUSE	NA	0.0030778	0.0127553	0.998784	614
any IA	C01D	CAUSE	NA	-0.0296719	0.0918384	0.994417	614
any IA	C02	CAUSE	NA	0.0587494	0.0280617	0.193963	614
any IA	C03	CAUSE	NA	0.0383192	0.0204085	0.211322	614
any IA	C07	CAUSE	NA	0.0408147	0.0229596	0.231001	614
any IA	C08	CAUSE	NA	0.0423946	0.0229596	0.23703	614
any IA	C09	CAUSE	NA	0.0270747	0.0178575	0.341467	614
any IA	C10AA	CAUSE	NA	0.00921351	0.0102043	0.781255	614
any IA	H03A	CAUSE	NA	-0.0231427	0.0153064	0.393718	614
any IA	L04	CAUSE	NA	0.0391261	0.0255107	0.436309	614
any IA	M01A	CAUSE	NA	-0.00481253	0.0127553	0.974566	614
any IA	M05B	CAUSE	NA	-0.000883372	0.0204085	1	614
any IA	N02A	CAUSE	NA	0.018502	0.0204085	0.666059	614
any IA	N02BA	CAUSE	NA	0.00440339	0.0127553	0.99448	614
any IA	N02BE	CAUSE	NA	0.0196786	0.0102043	0.286837	614
any IA	N02C	CAUSE	NA	0.00855971	0.0331639	0.999708	614
any IA	N06A	CAUSE	NA	0.00893596	0.0127553	0.819569	614
any IA	R03A	CAUSE	NA	0.00530307	0.0178575	0.998644	614
any IA	R03BA	CAUSE	NA	0.00424063	0.0178575	0.999873	614
any IA	R06A	CAUSE	NA	-0.00772777	0.0204085	0.99061	614
any IA	S01E	CAUSE	NA	-0.00630318	0.0280617	0.999609	614
ASAH	A02B	CAUSE	NA	-0.00493081	0.0127553	0.982637	465
ASAH	A10	CAUSE	NA	-0.0378525	0.0255107	0.362309	465
ASAH	B01A	CAUSE	NA	-0.00526095	0.0127553	0.982573	465
ASAH	C01D	CAUSE	NA	0.0069385	0.038266	1	465
ASAH	C02	CAUSE	NA	0.0416873	0.0306128	0.425163	465
ASAH	C03	CAUSE	NA	0.0120663	0.0204085	0.918501	465
ASAH	C07	CAUSE	NA	0.026355	0.0229596	0.54632	465
ASAH	C08	CAUSE	NA	0.0354709	0.0280617	0.508325	465
ASAH	C09	CAUSE	NA	0.0153856	0.0229596	0.88049	465
ASAH	C10AA	CAUSE	NA	0.0089925	0.0153064	0.869721	465
ASAH	H03A	CAUSE	NA	-0.0127955	0.0127553	0.695659	465
ASAH	L04	CAUSE	NA	0.0258532	0.038266	0.832616	465
ASAH	M01A	CAUSE	NA	-0.0122586	0.0127553	0.671872	465
ASAH	M05B	CAUSE	NA	0.0465943	0.0280617	0.271152	465
ASAH	N02A	CAUSE	NA	-0.000695605	0.0204085	1	465
ASAH	N02BA	CAUSE	NA	-0.00826387	0.0153064	0.915738	465
ASAH	N02BE	CAUSE	NA	0.0149249	0.0127553	0.516829	465
ASAH	N02C	CAUSE	NA	-0.0231262	0.0408171	0.935948	465
ASAH	N06A	CAUSE	NA	0.00668901	0.0127553	0.946843	465
ASAH	R03A	CAUSE	NA	0.00137586	0.0178575	1	465
ASAH	R03BA	CAUSE	NA	-0.00801589	0.0204085	0.992022	465
ASAH	R06A	CAUSE	NA	-0.0179132	0.0204085	0.744032	465
ASAH	S01E	CAUSE	NA	0.0156269	0.0331639	0.96346	465
uIA only	A02B	CAUSE	NA	0.0200475	0.0229596	0.745596	366
uIA only	A10	CAUSE	NA	0.0285424	0.0408171	0.809064	366
uIA only	B01A	CAUSE	NA	0.015036	0.0229596	0.846257	366
uIA only	C01D	CAUSE	NA	0.0254329	0.0994916	0.997958	366
uIA only	C02	CAUSE	NA	0.117504	0.0510213	0.119945	366
uIA only	C03	CAUSE	NA	0.0371264	0.0459192	0.766381	366
uIA only	C07	CAUSE	NA	0.0570734	0.0433681	0.403189	366
uIA only	C08	CAUSE	NA	0.0231133	0.0459192	0.940894	366
uIA only	C09	CAUSE	NA	0.0413812	0.038266	0.499659	366
uIA only	C10AA	CAUSE	NA	0.0183497	0.0280617	0.883559	366
uIA only	H03A	CAUSE	NA	-0.0239638	0.0331639	0.880627	366
uIA only	L04	CAUSE	NA	0.0803493	0.0637767	0.469149	366
uIA only	M01A	CAUSE	NA	0.00834778	0.0229596	0.999267	366
uIA only	M05B	CAUSE	NA	0.0128175	0.038266	0.995126	366
uIA only	N02A	CAUSE	NA	0.00446957	0.0280617	0.999696	366
uIA only	N02BA	CAUSE	NA	0.0200277	0.0255107	0.784274	366
uIA only	N02BE	CAUSE	NA	0.00865185	0.0204085	0.9927	366
uIA only	N02C	CAUSE	NA	0.0437364	0.0816342	0.915857	366
uIA only	N06A	CAUSE	NA	0.0155055	0.0178575	0.694045	366
uIA only	R03A	CAUSE	NA	0.0266527	0.0408171	0.831448	366
uIA only	R03BA	CAUSE	NA	0.00168833	0.0280617	0.996901	366
uIA only	R06A	CAUSE	NA	0.0326647	0.0357149	0.714944	366
uIA only	S01E	CAUSE	NA	0.0940192	0.0612256	0.213292	366
A02B conditioned on BP	any IA	CAUSE	NA	0.0849823	0.112247	0.7194	1214
A02B conditioned on BP	ASAH	CAUSE	NA	-0.0127795	0.145411	1	985
A02B conditioned on BP	uIA only	CAUSE	NA	0.296154	0.193881	0.351472	948
A10 conditioned on BP	any IA	CAUSE	NA	-0.032393	0.0331639	0.634654	1445
A10 conditioned on BP	ASAH	CAUSE	NA	-0.0257036	0.038266	0.915019	1186
A10 conditioned on BP	uIA only	CAUSE	NA	-0.0370303	0.0637767	0.932162	1125
B01A conditioned on BP	any IA	CAUSE	NA	0.190132	0.122451	0.342673	905
B01A conditioned on BP	ASAH	CAUSE	NA	0.0546864	0.150513	0.992691	724
B01A conditioned on BP	uIA only	CAUSE	NA	0.308028	0.224494	0.41478	693
C01D conditioned on BP	any IA	CAUSE	NA	-0.0130498	0.0790831	1	685
C01D conditioned on BP	ASAH	CAUSE	NA	-0.01384	0.109696	1	547
C01D conditioned on BP	uIA only	CAUSE	NA	0.0255596	0.122451	0.999996	521
C02 conditioned on BP	any IA	CAUSE	NA	-0.390884	0.316332	0.497333	614
C02 conditioned on BP	ASAH	CAUSE	NA	-0.448097	0.352047	0.440354	495
C02 conditioned on BP	uIA only	CAUSE	NA	-0.324489	0.484703	0.818642	469
C03 conditioned on BP	any IA	CAUSE	NA	0.249105	0.117349	0.147228	890
C03 conditioned on BP	ASAH	CAUSE	NA	0.212895	0.135207	0.356597	703
C03 conditioned on BP	uIA only	CAUSE	NA	0.450276	0.183677	0.119109	679
C07 conditioned on BP	any IA	CAUSE	NA	0.237929	0.140309	0.319465	815
C07 conditioned on BP	ASAH	CAUSE	NA	0.0714495	0.16837	0.957956	659
C07 conditioned on BP	uIA only	CAUSE	NA	0.286578	0.247454	0.557658	637
C08 conditioned on BP	any IA	CAUSE	NA	0.280692	0.112247	0.101993	938
C08 conditioned on BP	ASAH	CAUSE	NA	0.347158	0.140309	0.127959	750
C08 conditioned on BP	uIA only	CAUSE	NA	0.272423	0.183677	0.379537	722
C09 conditioned on BP	any IA	CAUSE	NA	0.290771	0.122451	0.114017	1113
C09 conditioned on BP	ASAH	CAUSE	NA	0.221278	0.165819	0.399609	905
C09 conditioned on BP	uIA only	CAUSE	NA	0.26645	0.216841	0.529459	856
C10AA conditioned on BP	any IA	CAUSE	NA	-0.000945046	0.0510213	1	1505
C10AA conditioned on BP	ASAH	CAUSE	NA	-0.0446794	0.0637767	0.88104	1223
C10AA conditioned on BP	uIA only	CAUSE	NA	0.0683174	0.0892874	0.805121	1169
H03A conditioned on BP	any IA	CAUSE	NA	-0.0402412	0.0331639	0.448414	1809
H03A conditioned on BP	ASAH	CAUSE	NA	-0.0401023	0.0357149	0.511596	1499
H03A conditioned on BP	uIA only	CAUSE	NA	0.00699064	0.0510213	0.999974	1439
L04 conditioned on BP	any IA	CAUSE	NA	0.0322507	0.0790831	0.881477	612
L04 conditioned on BP	ASAH	CAUSE	NA	0.023919	0.1199	0.994208	469
L04 conditioned on BP	uIA only	CAUSE	NA	0.0343919	0.147962	0.907249	447
M01A conditioned on BP	any IA	CAUSE	NA	-0.0761804	0.130104	0.849307	1004
M01A conditioned on BP	ASAH	CAUSE	NA	-0.0220836	0.173473	1	835
M01A conditioned on BP	uIA only	CAUSE	NA	-0.0209988	0.224494	1	799
M05B conditioned on BP	any IA	CAUSE	NA	-0.0381983	0.0637767	0.901021	733
M05B conditioned on BP	ASAH	CAUSE	NA	-0.0597567	0.0688788	0.727987	588
M05B conditioned on BP	uIA only	CAUSE	NA	-0.00826443	0.0994916	1	564
N02A conditioned on BP	any IA	CAUSE	NA	0.086718	0.1199	0.784546	1213
N02A conditioned on BP	ASAH	CAUSE	NA	0.245113	0.147962	0.226408	977
N02A conditioned on BP	uIA only	CAUSE	NA	0.179843	0.130104	0.372299	943
N02BA conditioned on BP	any IA	CAUSE	NA	0.0535743	0.112247	0.968066	867
N02BA conditioned on BP	ASAH	CAUSE	NA	-0.0121546	0.137758	1	683
N02BA conditioned on BP	uIA only	CAUSE	NA	0.201619	0.219392	0.654276	658
N02BE conditioned on BP	any IA	CAUSE	NA	-0.00332108	0.130104	1	1139
N02BE conditioned on BP	ASAH	CAUSE	NA	-0.0913421	0.176024	0.905818	941
N02BE conditioned on BP	uIA only	CAUSE	NA	0.231575	0.234698	0.629871	905
N02C conditioned on BP	any IA	CAUSE	NA	0.00980002	0.0663277	1	782
N02C conditioned on BP	ASAH	CAUSE	NA	0.0132075	0.0714299	1	651
N02C conditioned on BP	uIA only	CAUSE	NA	-0.0568461	0.0969406	0.910957	628
N06A conditioned on BP	any IA	CAUSE	NA	0.0927959	0.127553	0.808143	930
N06A conditioned on BP	ASAH	CAUSE	NA	0.222773	0.158166	0.455538	744
N06A conditioned on BP	uIA only	CAUSE	NA	0.0477135	0.280617	0.999948	718
R03A conditioned on BP	any IA	CAUSE	NA	0.0496167	0.0459192	0.554508	1386
R03A conditioned on BP	ASAH	CAUSE	NA	0.0660382	0.0535724	0.482927	1112
R03A conditioned on BP	uIA only	CAUSE	NA	0.000593818	0.0816342	1	1063
R03BA conditioned on BP	any IA	CAUSE	NA	-0.00972365	0.0535724	1	949
R03BA conditioned on BP	ASAH	CAUSE	NA	0.003611	0.0688788	1	779
R03BA conditioned on BP	uIA only	CAUSE	NA	-0.104617	0.0841852	0.507667	743
R06A conditioned on BP	any IA	CAUSE	NA	0.0766259	0.107145	0.768267	716
R06A conditioned on BP	ASAH	CAUSE	NA	0.0124834	0.145411	1	585
R06A conditioned on BP	uIA only	CAUSE	NA	-0.111416	0.188779	0.87066	567
S01E conditioned on BP	any IA	CAUSE	NA	-0.00880979	0.0357149	0.996408	803
S01E conditioned on BP	ASAH	CAUSE	NA	0.0193484	0.0510213	0.999146	648
S01E conditioned on BP	uIA only	CAUSE	NA	-0.0891329	0.0612256	0.449914	630

## Sheet: ST7 baseline drug response
Supplementary Table 7. baseline characteristics of the genetically predicted low and high drug resonders. Responder indicates lowest (low) or highest (high) tertile of polygenetic score (PGS) for drug response. P(sex) and P(age) depict statistical significance of the difference between high and lo predicted responders for age and sex, respectively, based on a T-test. SSRI: selective serotonin reu…
Drug	usage	responder	N (IA)	N (ASAH)	N (total)	% women	P(sex)	mean age	SD age	P(age)	N beta-blocker user	N antidepressant user	N SSRI user	N citalopram / escitalopram user	median PGS	interquartile range PGS
Beta-blocker	no	low	137	113	61795	0.549284	0.7	64.9491	8.03615	0.41	0	4827	2739	1324	1	0
Beta-blocker	no	high	890	737	315791	0.550114		64.9784	8.02069		0	24367	13595	6590	2	0
Beta-blocker	yes	low	19	15	5149	0.427656	0.71	69.4811	6.41302	0.45	5149	635	289	138	1	0
Beta-blocker	yes	high	118	97	25822	0.42487		69.5548	6.3561		25822	3172	1592	739	2	0
SSRI	no	low	369	311	132045	0.532864	0.25	65.3935	8.00536	0.75	9872	4931	0	0	2.00596	0.209882
SSRI	no	high	377	319	128576	0.535092		65.3835	7.99905		9659	4913	0	0	2.46036	0.138759
SSRI	yes	low	21	15	6081	0.691827	0.86	63.931	7.78741	0.43	628	6081	6081	2918	2.00596	0.217929
SSRI	yes	high	25	21	6084	0.690335		64.0434	7.84151		620	6084	6084	2945	2.46147	0.140718
citalopram/escitalopram	no	low	546	457	187721	0.537143	0.88	65.3561	7.99881	0.92	14209	11397	4389	0	-0.2459	0
citalopram/escitalopram	no	high	590	483	212045	0.537377		65.3537	8.00441		15885	12813	5035	0	0	0
citalopram/escitalopram	yes	low	13	12	4075	0.685153	0.48	63.8276	7.82971	0.3	416	4075	4075	4075	-0.2459	0
citalopram/escitalopram	yes	high	15	10	4716	0.692112		63.655	7.83813		461	4716	4716	4716	0	0
antidepressant	no	low	336	275	125028	0.527474	0.56	65.3338	8.01853	0.34	8910	0	0	0	17.2397	0.602712
antidepressant	no	high	344	286	125531	0.526316		65.3645	8.01687		9252	0	0	0	18.7244	0.500309
antidepressant	yes	low	40	30	11000	0.692091	0.38	65.0912	7.81901	0.4	1259	11000	6025	2926	17.2398	0.606388
antidepressant	yes	high	65	51	11000	0.686636		65.0023	7.76013		1287	11000	6088	2888	18.7211	0.500433

## Sheet: ST8 Drug response MR
Supplementary Table 8. Full results of the drug-response Mendelian randomization analyses. IA: intracranial aneurysm. ASAH: aneurysmal subarachnoid hemorrhage. CI95: lower (lo) and higher (hi) bounds of the 95% confidence interval
Response to	Drug users	N cases	N controls	Model	Outcome	beta	Standard error	P-value	Odds ratio	CI95 (lo)	CI95 (hi)
Beta-blockers	no	1027	376559	Logistic regression	IA	0.241864	0.091914	0.00850301	1.27362	1.06366	1.52503
Beta-blockers	yes	137	30834	Logistic regression	IA	0.215172	0.24777	0.385157	1.24007	0.763037	2.01535
Beta-blockers	no	850	376736	Logistic regression	ASAH	0.245914	0.101158	0.0150577	1.27879	1.0488	1.55921
Beta-blockers	yes	112	30859	Logistic regression	ASAH	0.252819	0.277945	0.363034	1.28765	0.74681	2.22017
Beta-blockers	no	850	376736	Cox regression	ASAH	0.217383	0.103557	0.0358028	1.24282	1.01452	1.5225
Beta-blockers	yes	112	30859	Cox regression	ASAH	0.318971	0.296754	0.282434	1.37571	0.769007	2.46107
SSRI	no	1105	389237	Logistic regression	IA	0.0442827	0.0733552	0.546059	1.04528	0.905298	1.2069
SSRI	yes	59	18156	Logistic regression	IA	0.171726	0.296775	0.562832	1.18735	0.663688	2.1242
SSRI	no	916	389426	Logistic regression	ASAH	0.0482024	0.0798069	0.545851	1.04938	0.897434	1.22706
SSRI	yes	46	18169	Logistic regression	ASAH	0.33932	0.338849	0.316638	1.40399	0.722663	2.72768
SSRI	no	916	389426	Cox regression	ASAH	0.0231781	0.0826373	0.779109	1.02345	0.870413	1.20339
SSRI	yes	46	18169	Cox regression	ASAH	0.279609	0.341894	0.413458	1.32261	0.676725	2.58496
Citalopram/escitalopram	no	1136	398630	Logistic regression	IA	-0.0426276	0.0594784	0.473565	0.958268	0.852823	1.07675
Citalopram/escitalopram	yes	28	8763	Logistic regression	IA	-0.0156271	0.380261	0.96722	0.984494	0.467234	2.0744
Citalopram/escitalopram	no	940	398826	Logistic regression	ASAH	-0.0641483	0.0653459	0.326261	0.937866	0.825122	1.06601
Citalopram/escitalopram	yes	22	8769	Logistic regression	ASAH	-0.355991	0.430104	0.407848	0.700479	0.301502	1.62742
Citalopram/escitalopram	no	940	398826	Cox regression	ASAH	-0.0408236	0.0676332	0.546108	0.959998	0.840816	1.09607
Citalopram/escitalopram	yes	22	8769	Cox regression	ASAH	-0.249763	0.438531	0.568986	0.778985	0.3298	1.83996
Antidepressants	no	1012	374544	Logistic regression	IA	0.0190321	0.0768301	0.804353	1.01921	0.876734	1.18485
Antidepressants	yes	152	32849	Logistic regression	IA	0.477268	0.201707	0.0179743	1.61167	1.08538	2.39314
Antidepressants	no	844	374712	Logistic regression	ASAH	0.0329939	0.0845883	0.696498	1.03354	0.875644	1.21992
Antidepressants	yes	118	32883	Logistic regression	ASAH	0.520659	0.230893	0.0241346	1.68314	1.07049	2.6464
Antidepressants	no	844	374712	Cox regression	ASAH	0.0638703	0.0870467	0.463103	1.06595	0.898761	1.26425
Antidepressants	yes	118	32883	Cox regression	ASAH	0.472979	0.240973	0.0496703	1.60477	1.00068	2.57353

## Sheet: ST9 Drug indication MR
Supplementary Table 9. Mendelian randomization analyses between drug indications and intracranial aneurysms, for indications of correlated drug classes. IA: intracranial aneurysm. CI: confidence interval. N06A: usage of antidepressant drugs.
Exposure	Outcome	Method	N SNPs	beta	standard error	p-value	Odds ratio	95% CI minumum	95% CI maxumum
Chronic multisite pain	IA	MR Egger	297	-0.255698	0.613036	0.676908	0.774376	0.232881	2.57495
Chronic multisite pain	IA	Weighted median	297	0.515862	0.18804	0.00608118	1.67508	1.15871	2.42156
Chronic multisite pain	IA	Inverse variance weighted	297	0.488974	0.139812	0.000469881	1.63064	1.2398	2.1447
Chronic multisite pain	IA	Simple mode	297	0.520468	0.693777	0.453733	1.68282	0.432009	6.55512
Chronic multisite pain	IA	Weighted mode	297	0.569218	0.698271	0.415623	1.76689	0.449613	6.94349
Major depressive disorder	IA	MR Egger	196	0.336914	0.412826	0.415435	1.40062	0.623622	3.1457
Major depressive disorder	IA	Weighted median	196	0.310465	0.117459	0.00821345	1.36406	1.08356	1.71718
Major depressive disorder	IA	Inverse variance weighted	196	0.388689	0.0799679	1.17049e-06	1.47505	1.26106	1.72534
Major depressive disorder	IA	Simple mode	196	0.173002	0.414316	0.676728	1.18887	0.527798	2.67793
Major depressive disorder	IA	Weighted mode	196	0.095197	0.366407	0.795283	1.09988	0.536361	2.25543
Chronic multisite pain	Paracetamol	MR Egger	342	0.747972	0.140966	2.0243e-07	2.11271	1.60269	2.78503
Chronic multisite pain	Paracetamol	Weighted median	342	0.820212	0.0473745	3.73038e-67	2.27098	2.06961	2.49195
Chronic multisite pain	Paracetamol	Inverse variance weighted	342	0.872083	0.0362537	7.39904e-128	2.39189	2.22783	2.56803
Chronic multisite pain	Paracetamol	Simple mode	342	0.993638	0.19345	4.72022e-07	2.70104	1.8487	3.94636
Chronic multisite pain	Paracetamol	Weighted mode	342	0.956058	0.178343	1.53025e-07	2.60142	1.83402	3.68992
Peptic ulcer disease	IA	MR Egger	67	0.0126713	0.245768	0.959039	1.01275	0.625606	1.63948
Peptic ulcer disease	IA	Weighted median	67	-0.0974172	0.0914147	0.286576	0.907177	0.758365	1.08519
Peptic ulcer disease	IA	Inverse variance weighted	67	-0.0190082	0.0687887	0.782297	0.981171	0.857414	1.12279
Peptic ulcer disease	IA	Simple mode	67	-0.333072	0.21569	0.127318	0.716719	0.469623	1.09382
Peptic ulcer disease	IA	Weighted mode	67	-0.283344	0.197721	0.156565	0.753261	0.51126	1.10981
Gastro-oesophageal reflux disease	IA	MR Egger	145	0.0425271	0.281287	0.880041	1.04344	0.60122	1.81095
Gastro-oesophageal reflux disease	IA	Weighted median	145	0.060435	0.107415	0.573687	1.0623	0.860623	1.31123
Gastro-oesophageal reflux disease	IA	Inverse variance weighted	145	0.121575	0.0805828	0.131378	1.12927	0.964286	1.32249
Gastro-oesophageal reflux disease	IA	Simple mode	145	-0.0117978	0.32555	0.971142	0.988272	0.52211	1.87064
Gastro-oesophageal reflux disease	IA	Weighted mode	145	0.0656607	0.271389	0.809168	1.06786	0.627343	1.81772
Major depressive disorder	N06A	MR Egger	30	0.0473164	0.355719	0.895132	1.04845	0.522102	1.05235
Major depressive disorder	N06A	Weighted median	30	0.25235	0.0987959	0.0106414	1.28705	1.06047	1.28837
Major depressive disorder	N06A	Inverse variance weighted	30	0.301461	0.0759931	7.27953e-05	1.35183	1.16476	1.3529
Major depressive disorder	N06A	Simple mode	30	0.241146	0.183698	0.199569	1.27271	0.887894	1.27514
Major depressive disorder	N06A	Weighted mode	30	0.25783	0.178485	0.159303	1.29412	0.912105	1.29653
